# Supplementary material for: Metabolome and transcriptome signatures shed light on the anti-obesity effect of Polygonatum sibiricum
Source: Front Plant Sci. 2023 Apr 18;14:1181861. doi: 10.3389/fpls.2023.1181861 (PMC10151794; doi:10.3389/fpls.2023.1181861)
Supplement: Supplementary file 8 [file Table_1.xlsx]

## Sheet: Table S1
Table S1. 776 metabolite features with high-confidence annotation.
Compound id	mz	RT (second)	Formula	Compound name	CAS.ID	KEGG.ID	Lab.ID	Adduct	Total.score	Database	Level	INCHIKEY
M1004T543_2_NEG	1004.32	543.204	C37H66N7O17P3S	Palmityl-CoA	1763-10-6		C00007462	(M-H)-	0.767643	KNApSAcK_0.0.1	3	MNBKLUUYKPBKDU-BQVDOTMPNA-N
M1007T429_NEG	1007.33	428.87	C18H32O16	D-(+)-Raffinose	512-69-6	C00492	MassBank_17755	(2M-H)-	0.743537	MassBank_0.0.2	2	MUPFEKGTMRGPLJ-ZQSKZDJDSA-N
M1018T398_POS	1018.48	397.519	C52H75NO17S	Brevetoxin B1		C20013	C20013	(M+H)+	0.962053	KEGG_1.0	3	DRWBCFKGFOPJSK-UHFFFAOYSA-N
M101T264_NEG	101.023	264.478	C4H6O3	Acetoacetic acid	541-50-4		C00007458	(M-H)-	0.999402	KNApSAcK_0.0.1	3	WDJHALXBUFZDSR-UHFFFAOYSA-N
M101T868_POS	101.071	867.772	C4H8N2O	N-Nitrosopyrrolidine	930-55-2	C19285	C19285	(M+H)+	0.999256	KEGG_1.0	3	ARQXEQLMMNGFDU-XYFZXANASA-N
M102T199_NEG	102.026	199.3	C2H5N3O2	Biuret	108-19-0	C06555	C06555	(M-H)-	0.738876	KEGG_1.0	3	WBYWAXJHAXSJNI-UHFFFAOYSA-N
M102T433_NEG	102.054	433.105	C4H9NO2	N,N-Dimethylglycine			MONA_15829	(M-H)-	0.749107	MoNA_0.0.1	2	FFDGPVCHZBVARC-UHFFFAOYSA-N
M102T452_NEG	102.055	452	C4H9NO2	(S)-2-aminobutyric acid;Dimethylglycine;gamma-Aminobutyric acid		C02356;C01026;C00334	S0148;L0268;S0402	[M-H]-;[M-H]-;[M-H]-	1	MetDNA2	2	QWCKQJZIFLGMSD-VKHMYHEASA-N
M102T64_1_POS	102.055	64.2989	C4H9NO3	Homoserine; CE30; UKAUYVFTDYCKQA-VKHMYHEASA-N			MONA_19228	(M+H-H2O)+	0.787715	MoNA_0.0.1	2	UKAUYVFTDYCKQA-VKHMYHEASA-N
M102T967_POS	102.055	966.718	C4H7NO2	1-Aminocyclopropane-1-carboxylate	22059-21-8	C01234	C01234	(M+H)+	0.999557	KEGG_1.0	3	BMQYVXCPAOLZOK-UHFFFAOYSA-N
M1035T651_POS	1034.55	651.38	C50H83NO21	α-tomatine		C10827	zhang_Lab_Com_2659	(M+H)+	0.96068	Plantcyc_0.0.2	3	REJLGAUYTKNVJM-SGXCCWNXSA-N
M103T140_NEG	103.002	139.585	C3H4O4	Malonic acid			MONA_15800	(M-H)-	0.785824	MoNA_0.0.1	2	OFOBLEOULBTSOW-UHFFFAOYSA-N
M103T399_NEG	103.002	398.638	C3H4O4	Hydroxypyruvic acid	1113-60-6		C00007563	(M-H)-	0.996307	KNApSAcK_0.0.1	3	HHDDCCUIIUWNGJ-UHFFFAOYSA-N
M103T936_2_POS	103.032	936.246	C3H6N2S	Ethylenethiourea	96-45-7	C14398	C14398	(M+H)+	0.997017	KEGG_1.0	3	KLOOFYFJZNIUQJ-UHFFFAOYSA-N
M104T424_NEG	104.034	423.949	C3H7NO3	Serine			MONA_15996	(M-H)-	0.840908	MoNA_0.0.1	2	MTCFGRXMJLQNBG-REOHCLBHSA-N
M104T63_POS	104.107	63.3	C5H14NO	Choline		C00114	S0110	[M]+	0.9588	MetDNA2	2	OEYIOHPDSNJKLS-UHFFFAOYSA-N
M105T136_POS	105.07	136.396	C8H8	Styrene	100-42-5	C07083	C07083	(M+H)+	0.999357	KEGG_1.0	3	KWGRBVOPPLSCSI-WPRPVWTQSA-N
M105T63_POS	105.11	63.3081	C5H14NO	Choline	62-49-7		MONA_13656	(M+H)+	0.696726	MoNA_0.0.1	2	OEYIOHPDSNJKLS-UHFFFAOYSA-N
M106T136_POS	106.073	136.341	C4H11NS	3-Methylthiopropanamine	4104-45-4	C03354	C03354	(M+H)+	0.713162	KEGG_1.0	3	IDPUKCWIGUEADI-UHFFFAOYSA-N
M106T67_POS	106.05	67.1581	C3H7NO3	Serine; CE10; MTCFGRXMJLQNBG-REOHCLBHSA-N			MONA_19459	(M+H)+	0.80678	MoNA_0.0.1	2	MTCFGRXMJLQNBG-REOHCLBHSA-N
M107T706_POS	107.086	706.336	C8H10	p-Xylene	106-42-3	C06756	C06756	(M+H)+	0.999702	KEGG_1.0	3	QGWNDRXFNXRZMB-UUOKFMHZSA-N
M110T75_POS	110.06	74.9194	C6H7NO	2-Aminophenol	95-55-6	C01987	C01987	(M+H)+	0.999886	KEGG_1.0	3	FXGHOAZJQNLNFD-UHFFFAOYSA-N
M111T72_NEG	110.974	71.9522	CH4O4S	Monomethyl sulfate	75-93-4	C02704	C02704	(M-H)-	0.971916	KEGG_1.0	3	SLIRURSWQCRWFG-UHFFFAOYSA-N
M111T937_2_POS	111.02	937.087	C2H7O3P	Fosetyl	15845-66-6	C18401	C18401	(M+H)+	0.99766	KEGG_1.0	3	HKBNFRWWGNBEIC-HNNXBMFYSA-N
M114T384_NEG	114.055	384.2	C5H9NO2	D-Proline;L-Proline		C00763;C00148	S0043;S0088	[M-H]-;[M-H]-	1	MetDNA2	2	ONIBWKKTOPOVIA-UHFFFAOYSA-N
M114T65_POS	114.055	65.2055	C5H7NO2	1-Pyrroline-2-carboxylate	2139-03-09	C03564	C03564	(M+H)+	0.999711	KEGG_1.0	3	WTEOIRVLGSZEPR-UHFFFAOYSA-N
M115T448_NEG	115.002	447.645	C4H4O4	Maleic acid			MONA_15797	(M-H)-	0.818899	MoNA_0.0.1	2	VZCYOOQTPOCHFL-UPHRSURJSA-N
M115T95_NEG	115.075	95.2	C6H12O2	Isocaproic acid;Caproic acid		C21399;C01585	S0172;S0182	[M-H]-;[M-H]-	1	MetDNA2	2	FGKJLKRYENPLQH-UHFFFAOYSA-N
M116T371_NEG	116.07	371.2	C5H11NO2	L-Valine;5-Aminopentanoic acid		C00183;C00431	S0091;S0248	[M-H]-;[M-H]-	1	MetDNA2	2	KZSNJWFQEVHDMF-BYPYZUCNSA-N
M116T64_POS	116.071	64.2894	C5H9NO2	Proline			MassBank_16165	(M+H)+	0.833955	MassBank_0.0.2	2	ONIBWKKTOPOVIA-UHFFFAOYSA-N
M117T353_NEG	117.018	353.2	C4H6O4	Succinate		C00042	S0006	[M-H]-	0.8457	MetDNA2	2	KDYFGRWQOYBRFD-UHFFFAOYSA-N
M117T417_NEG	117.018	417.373	C4H6O4	Succinic acid			MONA_16004	(M-H)-	0.842489	MoNA_0.0.1	2	KDYFGRWQOYBRFD-UHFFFAOYSA-N
M118T408_1_NEG	118.049	408.3	C4H9NO3	L-homoserine		C00263	S0107	[M-H]-	0.9378	MetDNA2	2	UKAUYVFTDYCKQA-VKHMYHEASA-N
M118T67_POS	118.086	67.1368	C5H11NO2	L-Valine	72-18-4	C00183	MassBank_17383	(M+H)+	0.827254	MassBank_0.0.2	2	KZSNJWFQEVHDMF-BYPYZUCNSA-N
M118T932_POS	118.086	931.8	C5H11NO2	Betaine		C00719	L0010	[M+H]+	0.9545	MetDNA2	2	KWIUHFFTVRNATP-UHFFFAOYSA-N
M119T199_NEG	119.034	199.373	C4H8O4	Erythrose	1758-51-6		C00007412	(M-H)-	0.990061	KNApSAcK_0.0.1	3	YTBSYETUWUMLBZ-PWECYVOMNA-N
M119T67_POS	119.09	67.1368	C9H10	3,4-Dimethyl heptane	922-28-1		C00048943	(M+H)+	0.929714	KNApSAcK_0.0.1	3	MAKRYGRRIKSDES-UHFFFAOYNA-N
M119T706_POS	119.086	706.332	C9H10	alpha-Methylstyrene	98-83-9	C14395	C14395	(M+H)+	0.999998	KEGG_1.0	3	KVVPHYFRCWHASD-UHFFFAOYSA-N
M120T66_POS	120.066	66.1021	C4H9NO3	Threonine			MassBank_14521	(M+H)+	0.840814	MassBank_0.0.2	2	AYFVYJQAPQTCCC-UHFFFAOYSA-N
M120T94_POS	120.081	93.8294	C8H11NO	Phenylethanolamine			MONA_16730	(M+H-H2O)+	0.833445	MoNA_0.0.1	2	ULSIYEODSMZIPX-UHFFFAOYSA-N
M121T754_POS	121.028	753.995	C7H6O3	Salicylic acid	69-72-7	C00805	shen_2229_HMDB01895	(M+H-H2O)+	0.871697	HMDB_0.0.2	2	YGSDEFSMJLZEOE-UHFFFAOYSA-N
M121T77_POS	121.065	76.7141	C8H8O	Phenylacetaldehyde			MONA_15172	(M+H)+	0.8537	MoNA_0.0.1	2	DTUQWGWMVIHBKE-UHFFFAOYSA-N
M122T136_POS	122.096	136.396	C8H11N	Phenylethylamine	64-04-0	C05332	shen_3355_HMDB12275	(M+H)+	0.827346	HMDB_0.0.2	2	BHHGXPLMPWCGHP-UHFFFAOYSA-N
M122T178_POS	122.06	177.957	C7H7NO	O-aminobenzaldehyde			zhang_Lab_Com_0191	(M+H)+	0.999997	Plantcyc_0.0.2	3	FXWFZIRWWNPPOV-UHFFFAOYSA-N
M122T189_POS	122.096	188.603	C8H11N	2,6-Dimethylaniline		C11004	shen_5623_HMDB60677	(M+H)+	0.825312	HMDB_0.0.2	2	UFFBMTHBGFGIHF-UHFFFAOYSA-N
M122T931_POS	122.096	930.819	C8H11N	2,4,6-Trimethylpyridine	108-75-8		MassBank_448	(M+H)+	0.862372	MassBank_0.0.2	2	BWZVCCNYKMEVEX-UHFFFAOYSA-N
M124T917_POS	124.087	917.114	C6H11N3O	Histidinol	501-28-0		MONA_4158	(M+H-H2O)+	0.716984	MoNA_0.0.1	2	ZQISRDCJNBUVMM-UHFFFAOYSA-N
M124T92_2_NEG	124.003	91.9322	C2H7NO3S	Taurine	107-35-7		C00048188	(M-H)-	0.999994	KNApSAcK_0.0.1	3	XOAAWQZATWQOTB-UHFFFAOYSA-N
M126T324_NEG	126.018	324.3	C5H7NO4	2-Oxoglutaramate		C00940	NA	[M-H2O-H]-	0.9858	MetDNA2	3	COJBGNAUUSNXHX-UHFFFAOYSA-N
M128T362_NEG	128.034	362.233	C5H7NO3	Pyrrolidonecarboxylic acid	4042-36-8	C02237	shen_1379_HMDB00805	(M-H)-	0.844018	HMDB_0.0.2	2	ODHCTXKNWHHXJC-UHFFFAOYSA-N
M129T64_POS	129.066	64.2	C5H8N2O2	Dihydrothymine		C00906	S0158	[M+H]+	0.8943	MetDNA2	2	NBAKTGXDIBVZOO-UHFFFAOYSA-N
M129T99_NEG	129.054	98.6	C6H10O3	alpha-Ketocaproic acid;ketoisocaproic acid;3-Methyl-2-oxopentanoate		C00902;C00233;C03465	L0079;L0368;L0103	[M-H]-;[M-H]-;[M-H]-	1	MetDNA2	2	XNIHZNNZJHYHLC-UHFFFAOYSA-N
M130T345_1_NEG	130.086	345.2	C6H13NO2	L-Leucine;L-Isoleucine;L-Norleucine		C00123;C00407;C01933	S0052;S0089;S0209	[M-H]-;[M-H]-;[M-H]-	1	MetDNA2	2	ROHFNLRQFUQHCH-UHFFFAOYSA-N
M130T405_NEG	130.05	404.503	C5H9NO3	4-Hydroxyproline	51-35-4	C01157	shen_1251_HMDB00725	(M-H)-	0.855526	HMDB_0.0.2	2	PMMYEEVYMWASQN-DMTCNVIQSA-N
M130T66_POS	130.086	66.2	C6H11NO2	L-Pipecolic acid		C00408	S0050	[M+H]+	0.8364	MetDNA2	2	HXEACLLIILLPRG-YFKPBYRVSA-N
M130T931_POS	130.159	930.845	C8H19N	Octylamine	111-86-4	C01740	C01740	(M+H)+	0.999812	KEGG_1.0	3	NLKNQRATVPKPDG-UHFFFAOYSA-M
M131T397_NEG	131.034	396.9	C5H8O4	Glutaric acid;Ethylmalonic acid		C00489;NA	S0163;S0179	[M-H]-;[M-H]-	0.9263	MetDNA2	2	JFCQEDHGNNZCLN-UHFFFAOYSA-N
M131T424_NEG	131.045	423.993	C4H8N2O3	Asparagine			MONA_15575	(M-H)-	0.679961	MoNA_0.0.1	2	DCXYFEDJOCDNAF-REOHCLBHSA-N
M131T931_POS	131.162	930.845	C8H20N	Tetraethylammonium	66-40-0	C07512	C07512	(M+H)+	0.74609	KEGG_1.0	3	LSGBKABSSSIRJF-UHFFFAOYSA-N
M132T78_2_POS	132.102	77.8888	C6H13NO2	L-Isoleucine	73-32-5	D00065	MONA_18286	(M+H)+	0.874238	MoNA_0.0.1	2	AGPKZVBTJJNPAG-WHFBIAKZSA-N
M133T444_2_NEG	133.013	444.102	C4H6O5	L-Malic acid	97-67-6	C00149	shen_381_HMDB00156	(M-H)-	0.867996	HMDB_0.0.2	2	BJEPYKJPYRNKOW-REOHCLBHSA-N
M133T64_POS	133.061	64.2627	C4H8N2O3	L-Asparagine	70-47-3		C00001341	(M+H)+	0.999994	KNApSAcK_0.0.1	3	DCXYFEDJOCDNAF-RUOZJJLTNA-N
M133T937_NEG	133.013	937	C4H6O5	L-Malic acid		C00149/C00497	S0011	[M-H]-	0.9093	MetDNA2	2	BJEPYKJPYRNKOW-UHFFFAOYSA-N
M134T64_POS	134.081	64.2956	C5H11NO3	L-beta-Homothreonine	192003-00-2		MassBank_17485	(M+H)+	0.71183	MassBank_0.0.2	2	NIVRJEWVLMOZNV-QWWZWVQMSA-N
M135T395_POS	135.08	395.109	C9H10O	Chavicolp-Hydroxyallylbenzene	501-92-8		C00000621	(M+H)+	0.99963	KNApSAcK_0.0.1	3	RGIBXDHONMXTLI-UHFFFAOYSA-N
M135T399_NEG	135.029	398.605	C4H8O5	L-threonate	7306-96-9	C01620	zhang_Lab_Com_0260	(M-H)-	0.974383	Plantcyc_0.0.2	3	JPIJQSOTBSSVTP-STHAYSLISA-N
M136T956_POS	136.076	955.5	C8H9NO	N-Phenylacetamide		C07565	S0319	[M+H]+	0.8537	MetDNA2	2	FZERHIULMFGESH-UHFFFAOYSA-N
M137T395_POS	137.096	395.109	C9H12O	4-Propylphenol	645-56-7	C14311	C14311	(M+H)+	0.999592	KEGG_1.0	3	DNOXHEYZHIAEEI-UHFFFAOYSA-N
M137T496_POS	137.06	495.681	C8H8O2	2-Hydroxyacetophenone			MONA_14559	(M+H)+	0.79186	MoNA_0.0.1	2	ZWVHTXAYIKBMEE-UHFFFAOYSA-N
M138T65_POS	138.055	64.8	C7H7NO2	4-Aminobenzoate;Trigonelline		C00568;C01004	S0013;L0464	[M+H]+;[M+H]+	0.999	MetDNA2	2	ALYNCZNDIQEVRV-UHFFFAOYSA-N
M142T917_POS	142.098	917.405	C6H11N3O	L-Histidinol	4836-52-6	C00860	C00860	(M+H)+	1	KEGG_1.0	3	OEHAYUOVELTAPG-UHFFFAOYSA-N
M145T134_NEG	145.086	133.6	C7H14O3	Butyl lactate		NA	L0276	[M-H]-	0.8491	MetDNA2	2	MRABAEUHTLLEML-UHFFFAOYSA-N
M145T423_NEG	145.061	422.659	C5H10N2O3	Glutamine (D)			MoNA_25690	(M-H)-	0.783939	MoNA_0.0.1	2	ZDXPYRJPNDTMRX-GSVOUGTGSA-N
M146T423_NEG	146.064	422.723	C6H13NOS	(E)-5-(methylsulfanyl)pentanal oxime		C17245	zhang_Lab_Com_0341	(M-H)-	0.995384	Plantcyc_0.0.2	3	KNFFJJFEYQLINT-FNORWQNLSA-N
M146T433_2_NEG	146.045	433.1	C5H9NO4	L-Glutamate		C00025	S0056	[M-H]-	0.9142	MetDNA2	2	WHUUTDBJXJRKMK-VKHMYHEASA-N
M146T65_POS	146.117	65.1501	C7H15NO2	3-Dehydroxycarnitine		C05543	shen_3269_HMDB06831	(M+H)+	0.796303	HMDB_0.0.2	2	JHPNVNIEXXLNTR-UHFFFAOYSA-N
M147T447_POS	147.044	447.29	C9H8O3	4-Coumaric acid	501-98-4		MassBank_17458	(M+H-H2O)+	0.80341	MassBank_0.0.2	2	NGSWKAQJJWESNS-ZZXKWVIFSA-N
M147T65_POS	147.076	65.2	C5H7NO3	5-Oxoproline		C01879	NA	[M+NH4]+	0.8873	MetDNA2	3	ODHCTXKNWHHXJC-VKHMYHEASA-N
M148T354_NEG	148.043	354.337	C8H7NO2	p-Hydroxymandelonitrile	13093-65-7		C00034140	(M-H)-	0.999923	KNApSAcK_0.0.1	3	HOOOPXDSCKBLFG-UHFFFAOYNA-N
M148T429_NEG	148.032	428.97	C3H7N3O4	2-Amino-3-nitraminopropionic acid	58130-89-5		C00054686	(M-H)-	0.992198	KNApSAcK_0.0.1	3	QMXHUFVYJLFLRY-REOHCLBHSA-N
M148T447_POS	148.047	447.281	C9H7O2	Cinnamate	4151-45-5		C00058380	(M+H)+	0.999971	KNApSAcK_0.0.1	3
M148T66_POS	148.06	66.2	C5H9NO4	L-Glutamate		C00025	S0056	[M+H]+	0.8799	MetDNA2	2	WHUUTDBJXJRKMK-VKHMYHEASA-N
M149T331_NEG	149.044	331.3	C5H10O5	D-Ribose;D-Ribulose;D-Xylulose;L-Xylulose;L-Ribulose;D-Glyceraldehyde;L-Glyceraldehyde;D-Arabinose;D-Xylose;D-Lyxose;L-Lyxose;L-Arabinose		C00121;C00309;C00310;C00312;C00508;C00577;C02426;C00216;C00181;C00476;C01508;C00259	NA;NA;NA;NA;NA;NA;NA;NA;NA;NA;NA;NA	[M-H]-;[M-H]-;[M-H]-;[M-H]-;[M-H]-;[M+CH3COO]-;[M+CH3COO]-;[M-H]-;[M-H]-;[M-H]-;[M-H]-;[M-H]-	0.9975	MetDNA2	3	HMFHBZSHGGEWLO-SOOFDHNKSA-N
M149T369_NEG	149.044	369.27	C5H10O5	D-Ribose	50-69-1	C00121	C00121	(M-H)-	0.980815	KEGG_1.0	3	YMDXZJFXQJVXBF-UHFFFAOYSA-L
M149T398_1_NEG	149.044	397.8	C5H10O5	D-Arabinose;D-Xylose;D-Lyxose;L-Lyxose;L-Arabinose;D-Ribulose;D-Xylulose;L-Xylulose;L-Ribulose;D-Ribose		C00216;C00181;C00476;C01508;C00259;C00309;C00310;C00312;C00508;C00121	NA;NA;NA;NA;NA;NA;NA;NA;NA;NA	[M-H]-;[M-H]-;[M-H]-;[M-H]-;[M-H]-;[M-H]-;[M-H]-;[M-H]-;[M-H]-;[M-H]-	0.9975	MetDNA2	3	SRBFZHDQGSBBOR-ZRMNMSDTSA-N
M149T754_2_POS	149.023	753.995	C8H4O3	Phthalic anhydride	85-44-9		MassBank_14209	(M+H)+	0.835317	MassBank_0.0.2	2
M150T489_POS	150.091	488.63	C9H11NO	N-(2,4-dimethylphenyl)formamide	60397-77-5		MassBank_1800	(M+H)+	0.814122	MassBank_0.0.2	2	JOFDPSBOUCXJCC-UHFFFAOYSA-N
M150T76_POS	150.058	75.9447	C5H11NO2S	Racemethionine	59-51-8	C01733	shen_5108_HMDB33951	(M+H)+	0.891053	HMDB_0.0.2	2	FFEARJCKVFRZRR-UHFFFAOYNA-N
M151T76_POS	151.062	76.2168	C6H14S2	Dipropyl disulfide	629-19-6	C08373	C08373	(M+H)+	0.993259	KEGG_1.0	3	RSWGJHLUYNHPMX-ONCXSQPRSA-N
M153T103_NEG	153.018	102.9	C7H6O4	2,3-Dihydroxybenzoic acid		C00196	S0016	[M-H]-	0.9372	MetDNA2	2	GLDQAMYCGOIJDV-UHFFFAOYSA-N
M153T331_POS	153.055	330.746	C8H8O3	Vanillin			MONA_15341	(M+H)+	0.807992	MoNA_0.0.1	2	MWOOGOJBHIARFG-UHFFFAOYSA-N
M153T772_POS	153.091	772.406	C9H12O2	3-Isopropylcatechol	2138-48-9	C01014	C01014	(M+H)+	0.999997	KEGG_1.0	3	FABPRXSRWADJSP-UHFFFAOYSA-N
M153T938_POS	152.995	937.93	C3H5O5P	3-(Hydrohydroxyphosphoryl)pyruvate		C06368	C06368	(M+H)+	0.999996	KEGG_1.0	3	NONJJLVGHLVQQM-ADGXKJENSA-N
M154T958_POS	154.086	958.082	C8H11NO2	Dopamine	51-61-6		C00001408	(M+H)+	1	KNApSAcK_0.0.1	3	VYFYYTLLBUKUHU-UHFFFAOYSA-N
M155T938_POS	154.99	937.93	C3H6O3S2	Bruguiesulfurol	885328-53-0		C00048340	(M+H)+	0.906011	KNApSAcK_0.0.1	3	NGIJTYOKLKCHNE-YEQUQEJONA-N
M156T63_POS	156.077	63.3173	C6H9N3O2	Histidine			MONA_14922	(M+H)+	0.821634	MoNA_0.0.1	2	HNDVDQJCIGZPNO-YFKPBYRVSA-N
M156T78_POS	156.065	78.3	C7H11NO4	(2S,5S)-trans-Carboxymethylproline		C17366	NA	[M-H2O+H]+	0.396	MetDNA2	3	LIZWYFXJOOUDNV-WHFBIAKZSA-N
M157T186_2_NEG	157.036	185.631	C4H6N4O3	Allantoin			MONA_15555	(M-H)-	0.867884	MoNA_0.0.1	2	POJWUDADGALRAB-UHFFFAOYSA-N
M157T700_POS	157.159	700.331	C10H20O	(-)-Menthol	2216-51-5		C00000810	(M+H)+	0.999926	KNApSAcK_0.0.1	3	NOOLISFMXDJSKH-WYVCTLLJNA-N
M157T819_POS	157.122	818.898	C9H16O2	Nonane-4,6-dione		C02445	C02445	(M+H)+	1	KEGG_1.0	3	JTVPZMFULRWINT-UHFFFAOYSA-N
M157T94_NEG	157.122	94.1878	C9H18O2	Pelargonic acid	112-05-0		C00030829	(M-H)-	0.996045	KNApSAcK_0.0.1	3	FBUKVWPVBMHYJY-UHFFFAOYSA-N
M158T65_POS	158.081	65.4469	C7H11NO3	Paramethadione	115-67-3	C07411	C07411	(M+H)+	0.999998	KEGG_1.0	3	IRDWOWJPGRCPQK-UHFFFAOYSA-N
M159T148_POS	159.092	148.306	C10H10N2	Nicotyrine	487-19-4		C00002058	(M+H)+	0.999976	KNApSAcK_0.0.1	3	RYFOJXFXERAMLS-UHFFFAOYSA-N
M160T398_NEG	160.06	397.7	C6H11NO4	DL-2-Aminoadipic acid		C00956	L0090	[M-H]-	0.881	MetDNA2	2	OYIFNHCXNCRBQI-UHFFFAOYSA-N
M160T946_POS	160.181	946.114	C8H21N3	sym-Homospermidine	4427-76-3	C06366	C06366	(M+H)+	0.999877	KEGG_1.0	3	YEKMWXFHPZBZLR-UHFFFAOYSA-N
M161T126_2_POS	161.146	126.429	C8H18NO2	Methacholine	55-92-5	C07471	C07471	(M+H)+	0.747428	KEGG_1.0	3	BSZWZZSFVRISOG-UHFFFAOYSA-N
M161T407_NEG	161.044	407.3	C4H6O3	2-Oxobutanoate;(S)-Methylmalonate semialdehyde		C00109;C06002	NA;NA	[M+CH3COO]-;[M+CH3COO]-	0	MetDNA2	3	TYEYBOSBBBHJIV-UHFFFAOYSA-N
M162T64_POS	162.112	64.2	C7H15NO3	L-Carnitine		C00318	S0060	[M+H]+	0.9298	MetDNA2	2	PHIQHXFUZVPYII-ZCFIWIBFSA-N
M163T96_NEG	163.039	96.5	C9H8O3	Phenylpyruvate;trans-2-Hydroxycinnamic acid;4-Hydroxycinnamic acid		C00166;C01772;C00811	L0025;S0348;L0258	[M-H]-;[M-H]-;[M-H]-	0.9975	MetDNA2	2	BTNMPGBKDVTSJY-UHFFFAOYSA-N
M164T329_2_NEG	164.071	329.064	C9H11NO2	Phenylalanine			MONA_15927	(M-H)-	0.831932	MoNA_0.0.1	2	COLNVLDHVKWLRT-QMMMGPOBSA-N
M164T453_POS	164.107	453.407	C10H13NO	(R)-2-Methylimino-1-phenylpropan-1-ol		C04351	C04351	(M+H)+	0.999982	KEGG_1.0	3	VMPITZXILSNTON-UHFFFAOYSA-N
M165T398_NEG	165.039	398.2	C6H6N4O2	3-Methylxanthine;1-Methylxanthine;7-Methylxanthine		C16357;C16358;C16353	S0231;L0216;S0225	[M-H]-;[M-H]-;[M-H]-	0.9996	MetDNA2	2	GMSNIKWWOQHZGF-UHFFFAOYSA-N
M165T447_POS	165.055	447.212	C9H8O3	p-Coumaric acid	501-98-4		MONA_12904	(M+H)+	0.809635	MoNA_0.0.1	2	NGSWKAQJJWESNS-ZZXKWVIFSA-N
M165T77_POS	165.055	76.6872	C9H8O3	p-Coumaric acid	7400-08-0		C00000152	(M+H)+	0.999994	KNApSAcK_0.0.1	3	NGSWKAQJJWESNS-ZZXKWVIFSA-N
M166T94_1_POS	166.086	93.8	C9H11NO2	L-Phenylalanine		C00079	S0061	[M+H]+	0.996	MetDNA2	2	COLNVLDHVKWLRT-QMMMGPOBSA-N
M167T94_POS	167.089	93.9058	C6H14O5	D-Quinovitol	71075-63-3		C00037068	(M+H)+	0.940881	KNApSAcK_0.0.1	3	SKCKOFZKJLZSFA-KGULGNDLNA-N
M169T959_NEG	169.014	958.83	C7H6O5	Gallic acid	149-91-7		C00002647	(M-H)-	0.99945	KNApSAcK_0.0.1	3	LNTHITQWFMADLM-UHFFFAOYSA-N
M170T772_POS	170.118	772.023	C9H15NO2	Piperidione	1977-03-02	C17730	C17730	(M+H)+	0.999993	KEGG_1.0	3	NFBUYGAMTGUOQP-ZWNOBZJWSA-N
M171T946_POS	171.034	946.188	C6H12Cl2O	Bis(2-chloro-1-methylethyl)ether	108-60-1	C19350	C19350	(M+H)+	0.996194	KEGG_1.0	3	LHPNCVDPCZKRBF-MLZLACJZSA-N
M171T96_NEG	171.102	96.2102	C9H16O3	(+)-Decarestrictin L	144161-42-2		C00016727	(M-H)-	0.984164	KNApSAcK_0.0.1	3	GDXDHEIQIIZPSF-DSYSRCFZNA-N
M173T421_NEG	173.008	421.013	C6H6O6	Aconitic Acid			MoNA_26287	(M-H)-	0.800862	MoNA_0.0.1	2	GTZCVFVGUGFEME-IWQZZHSRSA-N
M173T79_POS	173.128	78.6975	C6H13NO2	Leucine			MassBank_14518	(M+CH3CN+H)+	0.801396	MassBank_0.0.2	2	ROHFNLRQFUQHCH-UHFFFAOYSA-N
M175T422_NEG	175.06	422.1	C7H12O5	3-Isopropylmalate		C04411	S0216	[M-H]-	0.8355	MetDNA2	2	RNQHMTFBUSSBJQ-CRCLSJGQSA-N
M175T63_POS	175.119	63.2994	C6H14N4O2	Arginine			MassBank_14525	(M+H)+	0.860873	MassBank_0.0.2	2	ODKSFYDXXFIFQN-UHFFFAOYSA-N
M175T700_POS	175.169	700.472	C10H22O2	1,10-Decanediol	112-47-0		C00052514	(M+H)+	0.950932	KNApSAcK_0.0.1	3	FOTKYAAJKYLFFN-UHFFFAOYSA-N
M175T98_NEG	175.024	98.1	C6H8O6	L-Ascorbic acid		C00072	S0022	[M-H]-	0.8958	MetDNA2	2	CIWBSHSKHKDKBQ-JLAZNSOCSA-N
M177T459_POS	177.054	459.37	C10H10O4	Ferulic acid			MONA_16420	(M+H-H2O)+	0.816449	MoNA_0.0.1	2	KSEBMYQBYZTDHS-UHFFFAOYSA-N
M178T459_POS	178.058	459.37	C6H11NO3S	Entadamide C	121949-96-0		C00031764	(M+H)+	0.995152	KNApSAcK_0.0.1	3	LBGAGBWSXXFWGZ-QJTVEGGANA-N
M178T933_POS	178.123	932.759	C11H15NO	Valerianine	30634-66-3		C00001986	(M+H)+	0.999999	KNApSAcK_0.0.1	3	ZRJLCVQCZVXUFB-SVGMAFHSNA-N
M179T263_1_NEG	179.055	263.2	C6H12O6	D-(+)-Galactose;L-Sorbose;Alpha-D-Glucose;D-Allose;D-Mannose;D-Fructose		C00984;C00247;C00267;C01487;C00159;C02336	S0304;S0376;S0099;S0353;S0138;S0236	[M-H]-;[M-H]-;[M-H]-;[M-H]-;[M-H]-;[M-H]-	0.9416	MetDNA2	2	WQZGKKKJIJFFOK-MCPPVLNHSA-N
M179T326_NEG	179.055	326.148	C6H12O6	Tagatose			MONA_16009	(M-H)-	0.8564	MoNA_0.0.1	2	BJHIKXHVCXFQLS-PQLUHFTBSA-N
M180T148_NEG	179.996	148.188	C5H11NS3	Thiocyclam	31895-21-3	C11473	C11473	(M-H)-	0.959363	KEGG_1.0	3	NGXUJKBJBFLCAR-UHFFFAOYSA-N
M180T369_NEG	180.066	369.2	C9H11NO3	L-Tyrosine		C00082	S0064	[M-H]-	0.9196	MetDNA2	2	OUYCCCASQSFEME-QMMMGPOBSA-N
M181T318_2_NEG	181.071	318.4	C6H14O6	D-Mannitol;D-Sorbitol;L-Iditol;Dulcitol		C00392;C00794;C01507;C01697	S0205;S0140;L0396;S0137	[M-H]-;[M-H]-;[M-H]-;[M-H]-	0.8863	MetDNA2	2	FBPFZTCFMRRESA-KVTDHHQDSA-N
M182T318_NEG	182.074	318.301	C10H14ClN	Chlorphentermine	461-78-9	C07559	C07559	(M-H)-	0.999631	KEGG_1.0	3	YDUGWJMUYOGFLN-UHFFFAOYSA-N
M182T77_POS	182.081	76.6982	C9H11NO3	L-Tyrosine	60-18-4	D00022	MONA_18720	(M+H)+	0.83996	MoNA_0.0.1	2	OUYCCCASQSFEME-QMMMGPOBSA-N
M183T707_POS	183.081	707.457	C13H10O	Benzophenone	119-61-9	C06354	shen_4941_HMDB32049	(M+H)+	0.793983	HMDB_0.0.2	2	RWCCWEUUXYIKHB-UHFFFAOYSA-N
M184T400_NEG	184.001	399.684	C3H8NO6P	O-Phospho-L-serine	407-41-0	C01005	C01005	(M-H)-	0.991871	KEGG_1.0	3	CQZSNPXVUHNSBI-UHFFFAOYSA-N
M185T83_POS	185.008	82.7861	C7H4O6	Chelidonic acid	99-32-1		C00001304	(M+H)+	1	KNApSAcK_0.0.1	3	PBAYDYUZOSNJGU-UHFFFAOYSA-N
M185T96_NEG	185.117	96.0634	C10H18O3	10-Oxodecanoate		C02217	C02217	(M-H)-	0.988169	KEGG_1.0	3	KHXMONVQVIGKEN-UHFFFAOYSA-N
M186T170_NEG	186.113	169.935	C9H17NO3	Hyacinthacine A3(1R,2R,3R,5R,7aR)-1,2-Dihydroxy-3-hydroxymethyl-5-methylpyrrolizidine	268209-90-1		C00037283	(M-H)-	0.999971	KNApSAcK_0.0.1	3	AGLLYYHKZWZSKX-VQZIKBDANA-N
M187T1068_NEG	187.025	1068.49	C7H8O6	(Z)-But-2-ene-1,2,3-tricarboxylate		C04225	C04225	(M-H)-	0.998916	KEGG_1.0	3	UFFBMTHBGFGIHF-UHFFFAOYSA-N
M187T413_NEG	187.024	413.2	C7H10O7	Homoisocitrate;(2S,3R)-3-Hydroxybutane-1,2,3-tricarboxylate		C05662;C04593	NA;NA	[M-H2O-H]-;[M-H2O-H]-	0.342	MetDNA2	3	OEJZZCGRGVFWHK-WVZVXSGGSA-N
M188T372_NEG	188.055	372.2	C7H11NO5	N-Acetyl-L-glutamate;L-1-Pyrroline-3-hydroxy-5-carboxylate;4-Oxoproline;1-Pyrroline-4-hydroxy-2-carboxylate		C00624;C04281;C01877;C04282	NA;NA;NA;NA	[M-H]-;[M+CH3COO]-;[M+CH3COO]-;[M+CH3COO]-	0.1728	MetDNA2	3	RFMMMVDNIPUKGG-YFKPBYRVSA-N
M189T279_POS	189.127	278.7	C8H16N2O3	N6-Acetyl-L-lysine		C02727	NA	[M+H]+	0.112	MetDNA2	3	DTERQYGMUDWYAZ-ZETCQYMHSA-N
M189T286_NEG	189.039	286	C5H6O4	Acetylpyruvate;4-Hydroxy-2-oxo-heptanedioate;Mesaconate;2-Methylmaleate		C02132;C05601;C01732;C02226	NA;NA;NA;NA	[M+CH3COO]-;[M-H]-;[M+CH3COO]-;[M+CH3COO]-	0.6339	MetDNA2	3	UNRQTHVKJQUDDF-UHFFFAOYSA-N
M189T63_POS	189.134	63.3223	C7H16N4O2	Targinine			MONA_15275	(M+H)+	0.763985	MoNA_0.0.1	2	NTNWOCRCBQPEKQ-YFKPBYRVSA-N
M189T783_POS	189.112	783.481	C9H16O4	IM-2	124753-55-5		C00000368	(M+H)+	0.999962	KNApSAcK_0.0.1	3	QXCJMSMGYHDDLQ-RFFRVANBNA-N
M190T522_1_NEG	190.062	522.107	C9H9N3O2	Carbendazim	10605-21-7	C10897	C10897	(M-H)-	0.999903	KEGG_1.0	3	GISQOONCPYNURT-UHFFFAOYSA-N
M190T754_POS	190.05	754.2	C10H7NO3	Kynurenic acid		C01717	S0079	[M+H]+	0.9298	MetDNA2	2	HCZHHEIFKROPDY-UHFFFAOYSA-N
M190T877_POS	190.126	876.837	C9H19NOS	EPTC	759-94-4	C11081	C11081	(M+H)+	0.99981	KEGG_1.0	3	RQVYBGPQFYCBGX-UHFFFAOYSA-N
M190T926_POS	190.05	925.668	C10H7NO3	4-Hydroxy-2-quinolinecarboxylic acid	492-27-3	C01717	C01717	(M+H)+	0.999973	KEGG_1.0	3	NKJQZSDCCLDOQH-UHFFFAOYSA-N
M191T398_NEG	191.055	397.8	C7H12O6	Quinate		C00296	L0443	[M-H]-	0.9823	MetDNA2	2	AAWZDTNXLSGCEK-WYWMIBKRSA-N
M191T549_NEG	191.019	548.63	C6H8O7	Citric acid	77-92-9	C00158	shen_227_HMDB00094	(M-H)-	0.903166	HMDB_0.0.2	2	KRKNYBCHXYNGOX-UHFFFAOYSA-N
M191T937_2_NEG	191.019	936.9	C6H8O7	Citrate;Isocitrate		C00158;C00311	S0027;S0115	[M-H]-;[M-H]-	0.9837	MetDNA2	2	KRKNYBCHXYNGOX-UHFFFAOYSA-N
M192T608_POS	192.138	608.5	C12H17NO	DEET	134-62-3		MassBank_538	(M+H)+	0.819652	MassBank_0.0.2	2	MMOXZBCLCQITDF-UHFFFAOYSA-N
M192T756_POS	192.138	756.488	C12H17NO	Phendimetrazine			MONA_15168	(M+H)+	0.786803	MoNA_0.0.1	2	MFOCDFTXLCYLKU-UHFFFAOYSA-N
M193T137_NEG	193.071	136.7	C8H10N4O2	Caffeine		C07481	NA	[M-H]-	0.6975	MetDNA2	3	RYYVLZVUVIJVGH-UHFFFAOYSA-N
M193T157_POS	193.086	157.183	C11H12O3	Carpacin	23953-63-1	C10435	C10435	(M+H)+	0.999785	KEGG_1.0	3	NOPFSRXAKWQILS-UHFFFAOYSA-N
M193T185_NEG	193.012	185.407	C9H6O5	6,7,8-Trihydroxycoumarin	114371-80-1		C00020030	(M-H)-	0.998575	KNApSAcK_0.0.1	3	NSDVPAHANCHBFV-UHFFFAOYSA-N
M193T62_NEG	193.053	61.8878	C10H10O4	5-Hydroxyconiferyl aldehyde			C00007611	(M-H)-	0.99679	KNApSAcK_0.0.1	3	IEHPLRVWOHZKCS-NSCUHMNNSA-N
M193T79_POS	193.097	78.9268	C10H12N2O2	trans-3-Hydroxycotinine	34834-67-8		MONA_18237	(M+H)+	0.702971	MoNA_0.0.1	2	XOKCJXZZNAUIQN-DTWKUNHWSA-N
M193T937_NEG	193.023	936.9	C8H6N2O4	Cremeomycin	11050-22-9		C00016531	(M-H)-	0.999964	KNApSAcK_0.0.1	3	HTCPEWKHGGGJBI-UHFFFAOYSA-N
M195T402_NEG	195.05	402.299	C6H12O7	D-Gluconic acid	526-95-4	C00257	MassBank_17701	(M-H)-	0.813205	MassBank_0.0.2	2	RGHNJXZEOKUKBD-SQOUGZDYSA-N
M195T459_POS	195.065	459.37	C10H10O4	trans-Ferulic acid	537-98-4	C01494	shen_1604_HMDB00954	(M+H)+	0.752461	HMDB_0.0.2	2	KSEBMYQBYZTDHS-HWKANZROSA-N
M197T163_POS	197.081	163.472	C10H12O4	2',6'-Dihydroxy-4'-hydroxyacetophenone	13246-14-5		C00002695	(M+H)+	0.999738	KNApSAcK_0.0.1	3	AZRTXUQINTVMDW-UHFFFAOYSA-N
M197T814_POS	197.153	813.831	C12H20O2	Ethyl(E,Z)-decadienoate	3025-30-7	C08486	C08486	(M+H)+	0.999817	KEGG_1.0	3	SNCJAJRILVFXAE-UHFFFAOYSA-N
M198T623_POS	198.185	622.688	C12H23NO	N-(n-octyl)-2-pyrrolidinone	2687-94-7		MONA_18631	(M+H)+	0.76451	MoNA_0.0.1	2	WPPOGHDFAVQKLN-UHFFFAOYSA-N
M198T63_POS	198.124	63.3594	C9H15N3O2	Nitrilacarb	29672-19-3	C18954	C18954	(M+H)+	0.999997	KEGG_1.0	3	RYEFFICCPKWYML-AGJBZJOVSA-N
M199T579_POS	199.18	578.685	C11H22N2O	Cycluron	2163-69-1	C19109	C19109	(M+H)+	0.999942	KEGG_1.0	3	RGYKQNAMCXXKOJ-MSOLQXFVSA-N
M199T93_NEG	199.025	93.2763	C8H8O6	4-Maleylacetoacetate	5698-52-2	C01036	C01036	(M-H)-	0.994866	KEGG_1.0	3	QWCOHPHEFYGTLD-UHFFFAOYSA-N
M201T194_NEG	201.053	193.631	C12H10O3	Setarin	31005-07-9		C00020026	(M-H)-	0.999989	KNApSAcK_0.0.1	3	LWRKLYVFSHDLMU-UHFFFAOYSA-N
M202T596_POS	202.216	595.634	C12H27NO	DDAO	2605-79-0		MONA_777	(M+H)+	0.774851	MoNA_0.0.1	2	ZRKZFNZPJKEWPC-UHFFFAOYSA-N
M203T345_NEG	203.082	345.1	C11H12N2O2	L-Tryptophan		C00078	S0067	[M-H]-	0.9126	MetDNA2	2	QIVBCDIJIAJPQS-UHFFFAOYSA-N
M203T596_POS	203.22	595.651	C10H26N4	Spermine	71-44-3	C00750	C00750	(M+H)+	0.856551	KEGG_1.0	3	QNNNZOMNDRGARI-UHFFFAOYSA-N
M203T956_NEG	203.02	955.675	C7H8O7	Oxaloglutarate		C05533	C05533	(M-H)-	0.992764	KEGG_1.0	3	ADANNTOYRVPQLJ-UHFFFAOYSA-N
M204T104_NEG	204.123	104	C9H19NO4	Pantothenol		C05944	S0314	[M-H]-	0.9437	MetDNA2	2	SNPLKNRPJHDVJA-UHFFFAOYSA-N
M205T148_1_POS	205.097	148.306	C11H12N2O2	L-Tryptophan	73-22-3	D00020	MONA_18721	(M+H)+	0.880724	MoNA_0.0.1	2	QIVBCDIJIAJPQS-VIFPVBQESA-N
M205T754_POS	205.086	754.336	C12H14O4	Monoisobutyl phthalate	30833-53-5		MONA_11162	(M+H-H2O)+	0.818618	MoNA_0.0.1	2	RZJSUWQGFCHNFS-UHFFFAOYSA-N
M205T945_NEG	205	944.908	C6H6O8	3-Oxalomalate	3687-15-8	C01990	C01990	(M-H)-	0.996348	KEGG_1.0	3	PDMUULPVBYQBBK-UHFFFAOYSA-N
M206T437_NEG	206.103	437.063	C8H17NO5	2-Amino-3-(2,3-dihydroxypropoxy)-3-methylbutanoic acid	1207613-15-7		C00055057	(M-H)-	0.999812	KNApSAcK_0.0.1	3	UJKZZBBVGSXCLF-UHFFFAOYSA-N
M206T90_POS	206.138	90.3	C9H19NO4	Pantothenol		C05944	S0314	[M+H]+	0.9505	MetDNA2	2	SNPLKNRPJHDVJA-UHFFFAOYSA-N
M207T553_POS	207.065	553.15	C11H10O4	Citropten			MoNA_42066	(M+H)+	0.808678	MoNA_0.0.1	2	NXJCRELRQHZBQA-UHFFFAOYSA-N
M207T94_POS	207.113	93.9884	C9H11NO2	PHENYLALANINE			MONA_18147	(M+CH3CN+H)+	0.81539	MoNA_0.0.1	2	COLNVLDHVKWLRT-UHFFFAOYSA-N
M208T861_POS	208.169	860.747	C13H21NO	Lucidiuline	21041-42-9		C00001942	(M+H)+	0.998623	KNApSAcK_0.0.1	3	PISGDLOMGNKHKP-BMWASITENA-N
M209T149_POS	209.092	148.593	C10H12N2O3	Kynurenine			MONA_14974	(M+H)+	0.813534	MoNA_0.0.1	2	YGPSJZOEDVAXAB-QMMMGPOBSA-N
M209T556_POS	209.117	555.706	C12H16O3	Benzyl (2R,3S)-2-methyl-3-hydroxybutanoate		C04561	C04561	(M+H)+	0.999359	KEGG_1.0	3	LPMBTLLQQJBUOO-UHFFFAOYSA-N
M209T589_POS	209.081	588.606	C11H12O4	Sinapoyl aldehyde			MoNA_2303	(M+H)+	0.770387	MoNA_0.0.1	2	CDICDSOGTRCHMG-ONEGZZNKSA-N
M209T918_NEG	208.934	917.744	Na3AlF6	Cryolite	15096-52-3	C18816	C18816	(M-H)-	0.999893	KEGG_1.0	3	GPEIHTROFPDVTC-SFYZADRCSA-N
M210T398_NEG	210.069	397.83	C11H14ClNO	Propachlor	1918-16-7	C18759	C18759	(M-H)-	0.998874	KEGG_1.0	3	YJLAFDRWUQNGNM-LLVKDONJSA-N
M210T61_NEG	210.088	61.4675	C9H13N3O3	Zalcitabine	7481-89-2	C07207	C07207	(M-H)-	0.997702	KEGG_1.0	3	VOCBWIIFXDYGNZ-IXKNJLPQSA-N
M210T862_POS	210.157	861.711	C11H19N3O	alpha-Campholene aldehyde	55730-96-6		C00029667	(M+H)+	0.995983	KNApSAcK_0.0.1	3	PAZIRMDVWSSYNT-NTUHNPAUNA-N
M210T952_POS	210.076	951.8	C10H11NO4	N-Benzyloxycarbonylglycine		C03710	S0092	[M+H]+	0.966	MetDNA2	2	CJUMAFVKTCBCJK-UHFFFAOYSA-N
M213T99_POS	213.076	98.9668	C10H12O5	Danielone	90426-22-5		C00002692	(M+H)+	0.999889	KNApSAcK_0.0.1	3	ZTBAPEIDNUHRNC-UHFFFAOYSA-N
M215T260_2_NEG	215.032	260.231	C12H8O4	5-Methoxypsoralen			MONA_17035	(M-H)-	0.691367	MoNA_0.0.1	2	BGEBZHIAGXMEMV-UHFFFAOYSA-N
M216T325_2_NEG	216.143	325.239	C11H23NOS	Butylate	2008-41-5	C14323	C14323	(M-H)-	0.998794	KEGG_1.0	3	RVDMSJMJLBOPMM-UHFFFAOYSA-N
M216T884_POS	216.042	884.139	C6H7O4P	Phenylphosphoric acid			MONA_15177	(M+CH3CN+H)+	0.782977	MoNA_0.0.1	2	CMPQUABWPXYYSH-UHFFFAOYSA-N
M217T78_POS	217.064	77.6604	C8H12N2O3S	6-Aminopenicillanate	551-16-6	C02954	C02954	(M+H)+	0.999981	KEGG_1.0	3	ZPUCINDJVBIVPJ-QKGHYUKFSA-N
M218T199_NEG	218.032	198.518	C6H10N3O4P	4-Amino-2-methyl-5-phosphomethylpyrimidine4-Amino-5-phosphomethyl-2-methylpyrimidine	945-94-8		C00007607	(M-H)-	0.998881	KNApSAcK_0.0.1	3	PKYFHKIYHBRTPI-UHFFFAOYSA-N
M218T330_NEG	218.103	329.508	C9H17NO5	D-Pantothenic acid	79-83-4	C00864	MassBank_17574	(M-H)-	0.838227	MassBank_0.0.2	2	GHOKWGTUZJEAQD-ZETCQYMHSA-N
M219T318_NEG	219.045	318.3	C6H8O5	2-Formylglutarate;3D-3,5/4-Trihydroxycyclohexane-1,2-dione;2,4-Diketo-3-deoxy-L-fuconate;D-2,3-Diketo 4-deoxy-epi-inositol		C16159;C04287;C20781;C06891	NA;NA;NA;NA	[M+CH3COO]-;[M+CH3COO]-;[M+CH3COO]-;[M+CH3COO]-	0.1909	MetDNA2	3	NMUKFRCHLYPKSR-UHFFFAOYSA-N
M219T330_POS	219.113	329.749	C12H14N2O2	1-Methyltryptophan			MONA_16089	(M+H)+	0.713684	MoNA_0.0.1	2	ZADWXFSZEAPBJS-JTQLQIEISA-N
M219T463_POS	219.215	463.481	C16H26	(E,E)-4,8,12-Trimethyltrideca-1,3,7,11-tetraene	62235-06-7	C20700	C20700	(M+H)+	0.803337	KEGG_1.0	3
M219T711_POS	219.174	710.6	C15H24O2	Latia luciferin		C02293	NA	[M-H2O+H]+	0.0825	MetDNA2	3	MJURCEOLOMHLAX-ZRDIBKRKSA-N
M219T938_NEG	218.963	937.986	C6H5N2O3S.Cl	m-Benzenesulfonium diazonium chloride		C13689	C13689	(M-H)-	0.988943	KEGG_1.0	3	MSOUCVXDWWIFTI-UHFFFAOYSA-N
M220T289_NEG	220.082	288.935	C8H15NO6	N-Acetylglucosamine			MONA_15838	(M-H)-	0.834169	MoNA_0.0.1	2	OVRNDRQMDRJTHS-RTRLPJTCSA-N
M220T92_POS	220.118	92.5	C9H17NO5	Pantothenate		C00864	L0174	[M+H]+	0.9773	MetDNA2	2	GHOKWGTUZJEAQD-ZETCQYMHSA-N
M221T168_NEG	221.03	167.945	C7H10O8	3-Deoxy-lyxo-heptulosaric acid		C21044	C21044	(M-H)-	0.997575	KEGG_1.0	3
M223T625_POS	223.097	625.462	C12H14O4	Apiole	523-80-8		C00002714	(M+H)+	0.999961	KNApSAcK_0.0.1	3	QQRSPHJOOXUALR-UHFFFAOYSA-N
M225T325_NEG	225.061	325.4	C8H10N4O4	1,3,7-Trimethyl-5-hydroxyisourate		C21144	NA	[M-H]-	0.6735	MetDNA2	3	XNXQVRHXDIDGDT-UHFFFAOYSA-N
M225T395_NEG	225.061	395	C5H10O6	D-Ribonate;L-Arabinonate;D-Xylonate;D-Arabinonate;N6-Acetyl-L-lysine;1,3,7-Trimethyl-5-hydroxyisourate		C01685;C00545;C00502;C00878;C02727;C21144	NA;NA;NA;NA;NA;NA	[M+CH3COO]-;[M+CH3COO]-;[M+CH3COO]-;[M+CH3COO]-;[M+K-2H]-;[M-H]-	0.5287	MetDNA2	3	QXKAIJAYHKCRRA-BXXZVTAOSA-N
M225T647_POS	225.196	647.417	C13H24N2O	L-(+)-Anaferine	19519-53-0	C06183	C06183	(M+H)+	0.999997	KEGG_1.0	3	NUVBSKCKDOMJSU-UHFFFAOYSA-N
M227T254_POS	227.055	253.616	C10H10O6	Chorismate	617-12-9	C00251	C00251	(M+H)+	0.99988	KEGG_1.0	3	WOOHRFNBDIFSDV-UHFFFAOYSA-M
M227T69_NEG	227.201	68.757	C14H28O2	Myristic acid	544-63-8		MONA_10821	(M-H)-	0.800844	MoNA_0.0.1	2	TUNFSRHWOTWDNC-UHFFFAOYSA-N
M230T168_NEG	230.013	168.447	C8H9NO5S	Acetaminophen sulfate	10066-90-7		C00052175	(M-H)-	0.999948	KNApSAcK_0.0.1	3	IGTYILLPRJOVFY-UHFFFAOYSA-N
M230T65_POS	230.096	65.4188	C9H15N3O2S	L-(+)-Ergothioneine	497-30-3		MONA_18724	(M+H)+	0.834668	MoNA_0.0.1	2	SSISHJJTAXXQAX-ZETCQYMHSA-N
M230T694_POS	230.248	694.32	C14H31NO	N,N-Dimethyldodecylamine N-oxide	1643-20-5		MassBank_877	(M+H)+	0.780935	MassBank_0.0.2	2	SYELZBGXAIXKHU-UHFFFAOYSA-N
M230T77_POS	230.158	76.6586	C15H19NO	Neopellitorine A	402943-09-3		C00037546	(M+H)+	0.991899	KNApSAcK_0.0.1	3	NRCJHYZZFRHVPS-AQASXUMVNA-N
M231T1026_NEG	231.016	1026.25	C9H4N4O4	CNQX	115066-14-3	C13668	C13668	(M-H)-	0.998559	KEGG_1.0	3	RPMMVMLNTPICKA-UHFFFAOYSA-N
M231T136_NEG	231.045	136.3	C8H10N4O3	1,3,7-Trimethyluric acid		C16361	NA	[M+Na-2H]-	0.1	MetDNA2	3	BYXCFUMGEBZDDI-UHFFFAOYSA-N
M231T174_NEG	231.045	173.9	C16H8O2	Pyrene-4,5-dione	6217-22-7	C18251	C18251	(M-H)-	0.999999	KEGG_1.0	3	OGZAJCFLQGWUMZ-UHFFFAOYSA-N
M231T67_POS	231.098	67.0779	C9H14N2O5	N1-Acetyl-tabtoxinine-beta-lactam		C20921	C20921	(M+H)+	0.995763	KEGG_1.0	3
M233T396_NEG	233.066	395.949	C9H14O7	(R)-(Homo)3-citrate		C16598	C16598	(M-H)-	0.998887	KEGG_1.0	3	BBCGBUYKCKZMFK-UHFFFAOYSA-N
M233T532_POS	233.231	531.79	C17H28	(1-Butylheptyl)benzene	4537-15-9		C00055567	(M+H)+	0.864895	KNApSAcK_0.0.1	3	RRPCXIBGXYGQNC-UHFFFAOYSA-N
M233T62_NEG	233.155	61.9333	C20H24N2O3	(E)-5-(2,3-dimethyl-4,5,6,7-tetrahydro-1H-tricyclo[2.2.1.02,6]heptan-3-yl)-2-methylpent-2-enoic acid			MoNA_1480	(M-H)-	0.688148	MoNA_0.0.1	2	AADVZSXPNRLYLV-UHFFFAOYNA-N
M233T745_POS	233.19	745.188	C16H24O	Gibbilimbol A	211869-15-7		C00050106	(M+H)+	0.911031	KNApSAcK_0.0.1	3	LMJPVRXXPPOFAM-VOTSOKGWSA-N
M235T310_POS	235.181	309.684	C14H22N2O	Lidocaine	137-58-6	C07073	shen_3513_HMDB14426	(M+H)+	0.829382	HMDB_0.0.2	2	NNJVILVZKWQKPM-UHFFFAOYSA-N
M235T485_POS	235.21	484.629	C16H26O	Nor-ent-labdan-7-en-aldehyde	88862-14-0		C00022502	(M+H)+	0.917433	KNApSAcK_0.0.1	3	SZWZLWGBWZARPP-AQNYYISZNA-N
M235T87_POS	235.108	87.1	C12H14N2O3	5-methoxytryptophan		NA	L0131	[M+H]+	0.8609	MetDNA2	2	KVNPSKDDJARYKK-JTQLQIEISA-N
M236T397_NEG	236.077	396.826	C8H15NO7	N-Acetyl-D-glucosaminate		C01133	C01133	(M-H)-	0.996863	KEGG_1.0	3	PRQROPMIIGLWRP-UHFFFAOYSA-N
M236T64_POS	236.149	64.4558	C17H17N	Aporphine	478-57-9		C00055715	(M+H)+	0.949307	KNApSAcK_0.0.1	3	BZKUYNBAFQJRDM-UHFFFAOYSA-N
M237T148_POS	237.087	148.3	C11H12N2O4	L-Formylkynurenine		C02700	NA	[M+H]+	0.5106	MetDNA2	3	BYHJHXPTQMMKCA-QMMMGPOBSA-N
M237T310_POS	237.187	309.636	C15H24O2	Hernandulcin	95602-94-1		C00003144	(M+H)+	0.999837	KNApSAcK_0.0.1	3	HYQNKKAJVPMBDR-UYWMCZCJNA-N
M237T397_NEG	237.061	396.876	C8H14O8	3-Deoxy-D-manno-octulosonate	10149-14-1	C01187	C01187	(M-H)-	0.999609	KEGG_1.0	3	MQQNFDZXWVTQEH-UHFFFAOYSA-N
M237T447_POS	237.047	447.325	C11H12N2S2	Brassinin	105748-59-2		C00027106	(M+H)+	0.999367	KNApSAcK_0.0.1	3	QYKQWFZDEDFELK-UHFFFAOYSA-N
M237T735_POS	237.185	734.781	C15H24O2	capsidiol		C09627	zhang_Lab_Com_0454	(M+H)+	0.999719	Plantcyc_0.0.2	3	BXXSHQYDJWZXPB-OKNSCYNVSA-N
M239T101_POS	239.149	101.231	C11H18N4O2	Pirimicarb	23103-98-2	C11079	C11079	(M+H)+	0.967381	KEGG_1.0	3	JTDNAYJQWWTNDA-UHFFFAOYSA-N
M239T137_NEG	239.077	136.6	C7H8N4O2	Theobromine;1,7-Dimethylxanthine;Theophylline		C07480;C13747;C07130	NA;NA;NA	[M+CH3COO]-;[M+CH3COO]-;[M+CH3COO]-	0.3196	MetDNA2	3	YAPQBXQYLJRXSA-UHFFFAOYSA-N
M239T396_NEG	239.077	396	C6H12O6	L-Rhamnonate;D-Fuconate;L-Fuconate;myo-Inositol;D-Fructose;scyllo-Inositol		C01934;C01680;C01720;C00137;C10906;C06153	NA;NA;NA;NA;NA;NA	[M+CH3COO]-;[M+CH3COO]-;[M+CH3COO]-;[M+CH3COO]-;[M+CH3COO]-;[M+CH3COO]-	0.3257	MetDNA2	3	NBFWIISVIFCMDK-QMKXCQHVSA-N
M241T68_NEG	241.217	68.1425	C15H30O2	Pentadecanoic acid		C16537	C16537	(M-H)-	0.999695	KEGG_1.0	3	WCZUJRMWTGFSNK-UHFFFAOYSA-N
M241T99_NEG	241.012	99.1	C11H8O5	(3E)-4-(2-Carboxyphenyl)-2-oxobut-3-enoate;(3Z)-4-(2-Carboxyphenyl)-2-oxobut-3-enoate		C01275;C16149	NA;NA	[M+Na-2H]-;[M+Na-2H]-	0.8141	MetDNA2	3	APKXMKWCGDBYNV-AATRIKPKSA-N
M242T859_POS	242.175	858.553	C13H23NO3	Valeroidine	490-96-0		C00002307	(M+H)+	0.999996	KNApSAcK_0.0.1	3	APLLVFVOTXZBFO-FWEUMECANA-N
M243T102_POS	243.086	101.8	C12H10N4O2	Lumichrome		C01727	S0293	[M+H]+	0.9995	MetDNA2	2	ZJTJUVIJVLLGSP-UHFFFAOYSA-N
M243T139_NEG	243.062	138.637	C9H12N2O6	Uridine			MONA_16049	(M-H)-	0.87048	MoNA_0.0.1	2	DRTQHJPVMGBUCF-XVFCMESISA-N
M245T281_NEG	245.043	281.004	C6H15O8P	Glycerophosphoglycerol		C03274	C03274	(M-H)-	0.999543	KEGG_1.0	3	GJOHLWZHWQUKAU-UHFFFAOYSA-N
M245T297_POS	245.186	296.763	C12H24N2O3	N-(6-Aminohexanoyl)-6-aminohexanoate		C01255	C01255	(M+H)+	0.999745	KEGG_1.0	3	YSEXMKHXIOCEJA-UHFFFAOYSA-N
M246T359_NEG	246.062	359.219	C9H13NO7	N-Succinyl-L-glutamate		C05931	C05931	(M-H)-	1	KEGG_1.0	3	QGLWBTPVKHMVHM-UHFFFAOYSA-N
M247T505_POS	247.133	504.688	C15H18O3	Leucodin			MoNA_43258	(M+H)+	0.694417	MoNA_0.0.1	2	BJPSSVHNEGMBDQ-NUZBWSBOSA-N
M247T62_1_NEG	247.065	62.3171	C10H16O5S-2	2-[(5'-methylsulfanyl)pentyl]malate			zhang_Lab_Com_0494	(M-H)-	0.999988	Plantcyc_0.0.2	3	OKIIWFXZWJTTLY-UHFFFAOYSA-L
M247T62_2_NEG	247.17	62.3786	C16H24O2	Hexadeca-4,7,10,13-tetraenoic acid4,7,10,13-cis-Hexadecatetraenoic acid	29259-52-7		C00000483	(M-H)-	0.999781	KNApSAcK_0.0.1	3	IVTCJQZAGWTMBZ-LTKCOYKYSA-N
M247T708_POS	247.097	708.358	C14H14O4	Diallyl phthalate			MONA_11238	(M+H)+	0.761052	MoNA_0.0.1	2	QUDWYFHPNIMBFC-UHFFFAOYSA-N
M247T842_POS	247.242	842.391	C18H30	Estrane		C19641	C19641	(M+H)+	0.999998	KEGG_1.0	3	JHXQBQRGJBYTRL-HUKKYASJSA-N
M247T86_POS	247.129	86.2192	C10H18N2O5	2,4-Bis(acetamido)-2,4,6-trideoxy-beta-L-altropyranose		C19972	C19972	(M+H)+	0.999988	KEGG_1.0	3	WCYQERUNPFJALR-UHFFFAOYSA-N
M248T142_POS	248.113	142.253	C10H17NO6	Linamarin	554-35-8		C00001446	(M+H)+	1	KNApSAcK_0.0.1	3	QLTCHMYAEJEXBT-HLCICVDFNA-N
M248T931_POS	248.17	930.862	C15H21NO2	EC 40Pyrrolostatin	144314-68-1		C00016838	(M+H)+	0.918794	KNApSAcK_0.0.1	3	UEQIBCOZMSTCSW-KPKJPENVSA-N
M249T66_NEG	249.08	66.2256	C10H18O5S	2-(5'-Methylthio)pentylmalic acid		C17222	C17222	(M-H)-	0.999603	KEGG_1.0	3	ZGFSEYITQIIABN-SNVBAGLBSA-N
M249T870_POS	249.157	869.725	C14H20N2O2	Pindolol	13523-86-9	C07445	shen_4138_HMDB15095	(M+H)+	0.687195	HMDB_0.0.2	2	JZQKKSLKJUAGIC-UHFFFAOYSA-N
M249T933_POS	249.157	932.681	C14H20N2O2	NP 25302	639469-77-5		C00014955	(M+H)+	0.999997	KNApSAcK_0.0.1	3	HPPZJYLVFCHDDX-JEVNKCSWNA-N
M250T404_POS	250.147	404.243	C14H19NO3	15alpha-Methoxy-14,15-dihydrophyllochrysine	128855-48-1		C00038167	(M+H)+	0.99987	KNApSAcK_0.0.1	3	FTCISLOTUCZXTN-MGQVZNSPNA-N
M250T643_POS	250.177	643.442	C15H23NO2	N-Desmethyltramadol	1018989-94-0		MONA_1330	(M+H)+	0.761415	MoNA_0.0.1	2	VUMQHLSPUAFKKK-UHFFFAOYSA-N
M251T723_POS	251.164	723.373	C15H22O3	Gemfibrozil	25812-30-0	C07020	C07020	(M+H)+	0.999889	KEGG_1.0	3	APXNRLPBXNJAGG-UHFFFAOYSA-N
M251T789_POS	251.046	789.407	C12H11O4P	Diphenylphosphate	838-85-7		MONA_11574	(M+H)+	0.868871	MoNA_0.0.1	2	ASMQGLCHMVWBQR-UHFFFAOYSA-N
M253T137_NEG	253.093	136.656	C9H18O8	3-beta-D-Galactosyl-sn-glycerol		C05401	C05401	(M-H)-	0.999771	KEGG_1.0	3	JBKVHLHDHHXQEQ-UHFFFAOYSA-N
M253T68_NEG	253.218	67.6	C16H30O2	cis-9-Palmitoleic acid		C08362	L0166	[M-H]-	1	MetDNA2	2	SECPZKHBENQXJG-FPLPWBNLSA-N
M253T721_POS	253.18	720.853	C15H24O3	Cuauhtemone	52483-04-2	C09645	C09645	(M+H)+	0.999985	KEGG_1.0	3	RXBGAHUJPMHDIW-UHFFFAOYSA-N
M253T88_POS	253.118	87.8	C12H16N2O4	NA		KeggExd003052	NA	[M+H]+	0	MetDNA2	3	LECAYWDVESUGPX-FTNKSUMCSA-N
M255T100_NEG	255.028	99.6195	C7H13O8P	1-epi-Valienol 7-phosphate		C21205	C21205	(M-H)-	0.997571	KEGG_1.0	3
M255T1077_NEG	255.233	1077.01	C16H32O2	Palmitic Acid			MoNA_44157	(M-H)-	0.814152	MoNA_0.0.1	2	IPCSVZSSVZVIGE-UHFFFAOYSA-N
M255T135_NEG	255.233	134.91	C16H32O2	ISOPALMITIC ACID			MoNA_43043	(M-H)-	0.81432	MoNA_0.0.1	2	ZONJATNKKGGVSU-UHFFFAOYSA-N
M255T281_POS	255.159	280.707	C14H22O4	Gliocladic acid	82425-48-7		C00018425	(M+H)+	0.971429	KNApSAcK_0.0.1	3	SLVSUVFUFJKMCV-PAZIXAQPNA-N
M255T67_2_NEG	255.233	67.3675	C16H32O2	Palmitic acid			MONA_10929	(M-H)-	0.851458	MoNA_0.0.1	2	IPCSVZSSVZVIGE-UHFFFAOYSA-N
M255T887_POS	255.159	886.874	C15H18N4	Ferimzone	89269-64-7	C18579	C18579	(M+H)+	0.975164	KEGG_1.0	3	HXPRJHCNJNTTOS-JTQLQIEISA-N
M255T942_NEG	255.233	941.9	C16H32O2	Palmitic acid		C00249	S0135	[M-H]-	1	MetDNA2	2	IPCSVZSSVZVIGE-UHFFFAOYSA-N
M255T981_NEG	255.233	981.4	C16H32O2	Palmitic acid		C00249	S0135	[M-H]-	1	MetDNA2	2	IPCSVZSSVZVIGE-UHFFFAOYSA-N
M256T1025_NEG	256.236	1024.8	C15H31NO2	N-Methyl-2,6-bis-(2-hydroxypentyl)-piperidine	212515-05-4		C00044268	(M-H)-	0.826912	KNApSAcK_0.0.1	3	BXDMRIPPLXNONS-NXANOWHXNA-N
M256T329_NEG	256.06	328.881	C11H15NO4S	Propachlor ESA	123732-85-4		MONA_643	(M-H)-	0.601766	MoNA_0.0.1	2	BFSZJLBDHMMCAH-UHFFFAOYSA-N
M257T289_NEG	257.063	289.061	C10H14N2O4S	Northienamycin(5R-cis)-3-[(2-Aminoethyl)thio]-6-(hydroxymethyl)-7-oxo-1-Azabicyclo[3.2.0]hept-2-ene-2-carboxylic acid	77550-86-8		C00018525	(M-H)-	0.999752	KNApSAcK_0.0.1	3	CORBMZCTOZNVHZ-IOMOGOHMNA-N
M257T65_NEG	257.052	64.5637	C13H10N2O4	Sarubicin B	84745-01-7		C00018479	(M-H)-	0.998869	KNApSAcK_0.0.1	3	GEZOTJVKGITFJU-UHFFFAOYSA-N
M259T466_POS	259.097	465.532	C15H14O4	Lunularic acid	23255-59-6		C00000212	(M+H)+	1	KNApSAcK_0.0.1	3	GFSQDOUEUWXRSL-UHFFFAOYSA-N
M259T748_POS	259.19	748.377	C14H26O4	Dibutyl adipate	105-99-7	C14253	C14253	(M+H)+	0.998979	KEGG_1.0	3	FSWYWRWOUBZIIB-UHFFFAOYSA-N
M261T136_POS	261.144	136.275	C11H20N2O5	gamma-Glutamylleucine			MONA_14884	(M+H)+	0.829479	MoNA_0.0.1	2	MYFMARDICOWMQP-YUMQZZPRSA-N
M262T123_POS	262.107	122.6	C14H15NO4	Antrocinnamomin B	1030612-04-4		C00038470	(M+H)+	0.999905	KNApSAcK_0.0.1	3	FBARMPCBQPKRTR-UHFFFAOYNA-N
M262T284_POS	262.128	283.664	C11H19NO6	Heterodendrin	66465-22-3	C08332	C08332	(M+H)+	0.999703	KEGG_1.0	3	QHJOIAXHOQIPJT-UHFFFAOYSA-N
M262T745_POS	262.144	745.448	C15H19NO3	Cochlearine	52418-07-2		C00002286	(M+H)+	0.999999	KNApSAcK_0.0.1	3	OJADCNKLFKWRHJ-DTHZHFEHNA-N
M263T104_NEG	263.129	103.957	C15H20O4	Abscisate	21293-29-8	C06082	C06082	(M-H)-	0.999637	KEGG_1.0	3	HJIAMFHSAAEUKR-UHFFFAOYSA-N
M263T62_NEG	263.096	61.8378	C14H16O5	4,7,8-trimethoxy-3,5-dimethylchromen-2-one			MoNA_23337	(M-H)-	0.634107	MoNA_0.0.1	2	PKKTXAMCHLIVDS-UHFFFAOYSA-N
M263T736_POS	263.128	736.083	C15H18O4	Artemisin	481-05-0	C09344	C09344	(M+H)+	0.999876	KEGG_1.0	3	QNRMTGGDHLBXQZ-UHFFFAOYSA-N
M264T572_POS	264.196	571.666	C16H25NO2	Tramadol	27203-92-5	C07153	C07153	(M+H)+	0.999996	KEGG_1.0	3	FFISWZPYNKWIRR-UHFFFAOYSA-N
M264T65_POS	264.107	65.3532	C11H13N5O3	(-)-Neplanocin ANeplanocin A	72877-50-0		C00018327	(M+H)+	0.999907	KNApSAcK_0.0.1	3	XUGWUUDOWNZAGW-SZLPOBHRNA-N
M265T62_2_NEG	265.148	62.0109	C12H26O4S	lauryl sulfate	151-21-3		MONA_18265	(M-H)-	0.775142	MoNA_0.0.1	2	MOTZDAYCYVMXPC-UHFFFAOYSA-N
M266T289_NEG	266.088	288.851	C9H17NO8	Neuraminic acid	114-04-5	C06469	C06469	(M-H)-	0.99912	KEGG_1.0	3	HJEINPVZRDJRBY-UHFFFAOYSA-N
M266T329_NEG	266.088	329.2	C10H13N5O4	Adenosine		C00212	NA	[M-H]-	0.1441	MetDNA2	3	OIRDTQYFTABQOQ-KQYNXXCUSA-N
M266T578_POS	266.173	577.638	C28H34O15	(3aS,5R,5aS,8aS,9aR)-5,8a-dimethyl-1-methylidene-3a,4,5,5a,6,7,9,9a-octahydroazuleno[6,7-b]furan-2,8-dione			MoNA_6433	(M+NH4)+	0.719917	MoNA_0.0.1	2	ARGKVCXINMKCAZ-UHFFFAOYNA-N
M267T101_POS	267.134	100.9	C13H18N2O4	gamma-Glutamyltyramine		C20926	NA	[M+H]+	0.8453	MetDNA2	3	ICIIWGMCNMZIQX-NSHDSACASA-N
M267T404_NEG	267.073	404.052	C15H12N2O3	DC 86Y Saphenic acid	94448-14-3		C00017629	(M-H)-	0.999925	KNApSAcK_0.0.1	3	OWDPOEGUZYTAJW-SVGMAFHSNA-N
M267T733_POS	267.172	732.91	C12H27O4P	Tri-isobutyl phosphate	126-71-6		MassBank_555	(M+H)+	0.855936	MassBank_0.0.2	2	HRKAMJBPFPHCSD-UHFFFAOYSA-N
M268T98_NEG	268.032	98.3867	C10H17Cl2NOS	Diallat	2303-16-4	C19094	C19094	(M-H)-	0.950789	KEGG_1.0	3	DPCVZFSENRMFKS-GOSISDBHSA-N
M269T309_NEG	269.088	309.281	C9H17NO7	Muramic acid			Fiehn_HILIC_NEG_464	(M+F)-	0.741925	Fiehn Lab_0.0.1	2	MSFSPUZXLOGKHJ-UHFFFAOYNA-N
M269T326_NEG	269.088	326.345	C9H17NO7	Muramic acid			Fiehn_HILIC_NEG_464	(M+F)-	0.741925	Fiehn Lab_0.0.1	2	MSFSPUZXLOGKHJ-UHFFFAOYNA-N
M269T65_NEG	269.081	64.9618	C10H23O2PS2	Cadusafos	95465-99-9	C18395	C18395	(M-H)-	0.999575	KEGG_1.0	3	HUZMUKSSVRFAOQ-MRVPVSSYSA-N
M269T66_NEG	269.249	66.3676	C17H34O2	Heptadecanoic acidMargaric acid	506-12-7		C00007426	(M-H)-	0.823893	KNApSAcK_0.0.1	3	KEMQGTRYUADPNZ-UHFFFAOYSA-N
M269T752_POS	269.248	751.88	C17H32O2	omega-Cycloheptanedecanoic acidCycloheptanedecanoic acid	164524-24-7		C00000348	(M+H)+	0.999999	KNApSAcK_0.0.1	3	OXWPLBIDMFXUJL-UHFFFAOYSA-N
M269T912_POS	269.175	911.55	C15H24O4	dihydroartemisinic acid hydroperoxide			zhang_Lab_Com_0614	(M+H)+	0.999945	Plantcyc_0.0.2	3	WCRHLQJCUOBAKM-VUABOHJTSA-N
M270T873_POS	270.279	872.911	C17H35NO	Capsi-amide	64317-66-4	C17515	C17515	(M+H)+	0.999585	KEGG_1.0	3	SEUUHYKIMJGNHE-ZDUSSCGKSA-N
M271T95_NEG	271.228	95.2141	C16H32O3	16-Hydroxy-hexadecanoic acid	623147-74-0		C00007430	(M-H)-	0.748641	KNApSAcK_0.0.1	3	UGAGPNKCDRTDHP-UHFFFAOYSA-N
M273T700_POS	273.262	700.416	C20H32	ent-isokaurene		C20145	zhang_Lab_Com_0668	(M+H)+	0.797856	Plantcyc_0.0.2	3	DQUHDYWUEKWRLN-HPUSYDDDSA-N
M273T94_NEG	273.077	94.1783	C15H14O5	Phloretin			MONA_15930	(M-H)-	0.838093	MoNA_0.0.1	2	VGEREEWJJVICBM-UHFFFAOYSA-N
M274T290_NEG	274.049	290.13	C10H14NO6P	Paraoxon	311-45-5	C06606	C06606	(M-H)-	0.999956	KEGG_1.0	3	XKALZGSIEJZJCZ-UHFFFAOYSA-N
M275T364_NEG	275.055	364.2	C6H13NO8S	N-Sulfo-D-glucosamine		C01075	NA	[M+NH4-2H]-	0.1967	MetDNA2	3	PRDZVHCOEWJPOB-IVMDWMLBSA-N
M275T798_POS	275.258	798.452	C16H34O3	1,7,16-Hexadecanetriol	58115-25-6		C00007436	(M+H)+	0.988464	KNApSAcK_0.0.1	3	RKSTWDZUIGHKJJ-UHFFFAOYNA-N
M276T726_POS	276.159	726.196	C16H21NO3	Homatropine	87-00-3	C07814	C07814	(M+H)+	0.999913	KEGG_1.0	3	PVDYNYCZGYOXAF-UHFFFAOYSA-N
M276T77_POS	276.108	77.386	C11H17NO7	Cardiospermin	54525-10-9		C00001440	(M+H)+	0.999679	KNApSAcK_0.0.1	3	MQTLCYHUTVTHFO-LJNCYVKVNA-N
M277T67_NEG	277.217	67.264	C18H30O2	alpha-linolenic acid	463-40-1	C06427	MONA_18566	(M-H)-	0.823934	MoNA_0.0.1	2	DTOSIQBPPRVQHS-PDBXOOCHSA-N
M279T641_POS	279.093	641.433	C18H15OP	Triphenylphosphine oxide	791-28-6		MassBank_557	(M+H)+	0.804403	MassBank_0.0.2	2	FIQMHBFVRAXMOP-UHFFFAOYSA-N
M279T67_NEG	279.233	67	C18H32O2	Linoleic acid		C01595	L0126	[M-H]-	0.9999	MetDNA2	2	OYHQOLUKZRVURQ-HZJYTTRNSA-N
M279T754_2_POS	279.158	753.995	C16H22O4	Di-n-butyl phthalate	84-74-2	C14214	MONA_1444	(M+H)+	0.852063	MoNA_0.0.1	2	DOIRQSBPFJWKBE-UHFFFAOYSA-N
M280T398_NEG	280.104	397.567	C17H15NO3	Cissaglaberrimine	188845-73-0		C00025797	(M-H)-	0.985079	KNApSAcK_0.0.1	3	CBHABFQDMCRWKQ-UHFFFAOYNA-N
M281T401_NEG	281.088	401.5	C11H14N4O5	2'-O-methylinosine;3'-O-Methylinosine		NA;NA	S0296;L0246	[M-H]-;[M-H]-	0.9769	MetDNA2	2	HPHXOIULGYVAKW-UHFFFAOYSA-N
M281T401_NEG	281.088	401.451	C10H18O9	Xylobiose	6860-47-5	C01630	C01630	(M-H)-	0.999954	KEGG_1.0	3	CUQCMXFWIMOWRP-UHFFFAOYSA-N
M281T707_POS	281.139	706.548	C15H20O5	Hymenoflorin	51292-63-8	C09480	C09480	(M+H)+	0.999639	KEGG_1.0	3	BWLBGMIXKSTLSX-UHFFFAOYSA-N
M281T741_POS	281.248	741.485	C18H32O2	Chaulmoogric acid	29106-32-9		C00001212	(M+H)+	0.999963	KNApSAcK_0.0.1	3	XMVQWNRDPAAMJB-UHFFFAOYNA-N
M282T138_NEG	282.039	137.628	C9H18NO3PS2	Fosthiazate	98886-44-3	C18402	C18402	(M-H)-	0.999942	KEGG_1.0	3	GETJIDBYVFIZCO-SNVBAGLBSA-N
M282T82_POS	282.074	82.1231	C10H17NO4	3-hydroxy-C6-homoserine lactone	192883-16-2		MONA_18489	(M-2H+3Na)+	0.621664	MoNA_0.0.1	2	CRCIHGGZGGATGM-UHFFFAOYSA-N
M283T66_NEG	283.264	66.3	C18H36O2	Stearic acid		C01530	S0233	[M-H]-	0.9998	MetDNA2	2	QIQXTHQIDYTFRH-UHFFFAOYSA-N
M284T909_POS	284.294	909.5	C18H37NO	Stearamide		C13846	S0286	[M+H]+	0.9997	MetDNA2	2	LYRFLYHAGKPMFH-UHFFFAOYSA-N
M285T859_POS	285.217	858.745	C20H28O	Pisiferin	76210-23-6		C00031046	(M+H)+	0.999787	KNApSAcK_0.0.1	3	GSLVTONCLQJXSA-LGWFVXIRNA-N
M287T704_POS	287.277	704.48	C17H38OSi	1-Tetradecyl trimethylsilyl ether	6221-89-2		C00052581	(M+H)+	0.999985	KNApSAcK_0.0.1	3	NPGKUGMPPAYNBX-UHFFFAOYSA-N
M289T816_POS	289.216	815.945	C19H28O2	Testosterone	58-22-0	C00535	C00535	(M+H)+	0.999991	KEGG_1.0	3	KJHKTHWMRKYKJE-UHFFFAOYSA-N
M291T422_NEG	291.131	421.906	C10H17N3O6	gamma-Glu-Glu			MONA_17189	(M+NH4-2H)-	0.795998	MoNA_0.0.1	2	JBFYFLXEJFQWMU-WDSKDSINSA-N
M291T62_NEG	291.197	62.3251	C18H28O3	Colnelenic acid	52591-16-9		C00000448	(M-H)-	0.992835	KNApSAcK_0.0.1	3	OYKAXBUWOIRLGF-VMBRNALUSA-N
M291T814_POS	291.232	813.918	C19H30O2	Androsterone	53-41-8	C00523	C00523	(M+H)+	0.999771	KEGG_1.0	3	KQPYUDDGWXQXHS-UHFFFAOYSA-N
M293T68_NEG	293.213	67.8055	C18H30O3	Pseudopyronine B	420782-01-0		C00015217	(M-H)-	0.999996	KNApSAcK_0.0.1	3	SJGBVXPXTMNDDG-UHFFFAOYSA-N
M293T717_POS	293.211	716.935	C18H28O3	8-[3-oxo-2-[(E)-pent-2-enyl]cyclopenten-1-yl]octanoic acid			MoNA_40043	(M+H)+	0.713724	MoNA_0.0.1	2	RHVWQVSLVMXMBR-XVNBXDOJSA-N
M293T779_POS	293.248	779.273	C19H36O4	1,2-dihydroxyheptadec-16-en-4-yl acetate			MoNA_8570	(M+H-2H2O)+	0.751172	MoNA_0.0.1	2	MFLWBVVCOWPUBA-UHFFFAOYSA-N
M293T95_NEG	293.176	95.2141	C17H26O4	6-gingerol		C10462	zhang_Lab_Com_0844	(M-H)-	0.993434	Plantcyc_0.0.2	3	NLDDIKRKFXEWBK-AWEZNQCLSA-N
M294T61_NEG	294.182	61.0973	C20H25NO	(E)-2-(3,7-Dimethyl-2,6-octadienyl)-3-methyl-4(1H)-quinolinoneCJ 13136(E)-2-(3,7-Dimethyl-2,6-octadienyl)-3-methyl-4(1H)-quinolinone	189372-40-5		C00016010	(M-H)-	0.998763	KNApSAcK_0.0.1	3	QFIWUNYGZZMAFG-NTCAYCPXSA-N
M294T779_POS	294.251	779.127	C18H31NO2	Lanyuamide I	249898-38-2		C00028447	(M+H)+	0.829682	KNApSAcK_0.0.1	3	MBUPMCAGGCGJDW-BRBUPDJYNA-N
M295T72_NEG	295.228	71.8502	C18H32O3	9-hydroxy-10,12-octadecadienoic acid			MoNA_1243	(M-H)-	0.742566	MoNA_0.0.1	2	NPDSHTNEKLQQIJ-SIGMCMEVSA-N
M295T94_NEG	295.228	94.1974	C22H29NO5	9-hydroxy-10,12-octadecadienoic acid			MoNA_1243	(M-H)-	0.742566	MoNA_0.0.1	2	XGTNTUKODZZCGL-YWQLNMHNSA-N
M296T692_POS	296.256	692.274	C18H33NO2	Tetrahydrobungeanool	200938-43-8		C00040474	(M+H)+	0.984961	KNApSAcK_0.0.1	3	GJDPGFHVEKFXEZ-SQIWNDBBSA-N
M297T61_NEG	297.153	61.1018	C16H26O3S	C10-LAS (TENTATIVE)			MONA_11754	(M-H)-	0.790082	MoNA_0.0.1	2	NANHIUZYPFDGJS-UHFFFAOYSA-N
M297T730_POS	297.059	730.469	C10H20N2S4	Disulfiram	97-77-8	C01692	C01692	(M+H)+	0.998653	KEGG_1.0	3	KFRQKIBLZPTZAS-UHFFFAOYSA-N
M297T772_POS	297.206	771.944	C17H28O4	10-Deoxymethynolide	81644-19-1	C11993	C11993	(M+H)+	0.999913	KEGG_1.0	3	MGTNGJBAIPLUKG-UHFFFAOYSA-N
M297T937_NEG	296.941	937.026	C5FeN6O.2Na.2H2O	Sodium nitroprusside dihydrate	13755-38-9	C07695	C07695	(M-H)-	0.993612	KEGG_1.0	3	KLXJPQNHFFMLIG-UHFFFAOYSA-N
M298T112_POS	298.097	111.716	C11H15N5O3S	5'-Methylthioadenosine			MONA_14639	(M+H)+	0.851358	MoNA_0.0.1	2	WUUGFSXJNOTRMR-IOSLPCCCSA-N
M298T135_NEG	298.086	134.552	C12H17N3O4S	Imipenem	64221-86-9	C06665	C06665	(M-H)-	0.99864	KEGG_1.0	3	JHIXEZNTXMFXEK-UHFFFAOYSA-N
M298T922_POS	298.31	921.587	C19H39NO	Tridemorph	24602-86-6	C11285	C11285	(M+H)+	0.999941	KEGG_1.0	3	PIHGQKMEAMSUNA-UHFFFAOYSA-N
M299T502_POS	299.237	501.6	C21H32O2	Pregnenolone;5alpha-Pregnane-3,20-dione		C01953;C03681	NA;NA	[M-H2O+H]+;[M-H2O+H]+	0.3502	MetDNA2	3	ORNBQBCIOKFOEO-QGVNFLHTSA-N
M299T66_NEG	299.093	66.3676	C17H16O5	2,4-Dihydroxy-6,4'-dimethoxychalcone	103461-95-6		C00006939	(M-H)-	0.999975	KNApSAcK_0.0.1	3	KJFNNCGVGSDNRR-BQYQJAHWSA-N
M299T776_POS	299.258	775.526	C18H34O3	2-Oxooctadecanoic acid		C00869	C00869	(M+H)+	0.999664	KEGG_1.0	3	BOYAGOIPWLIWCX-UHFFFAOYSA-N
M301T73_NEG	301.072	73.4685	C16H14O6	Hesperetin	520-33-2		C00000968	(M-H)-	0.999952	KNApSAcK_0.0.1	3	AIONOLUJZLIMTK-YQTOOIBONA-N
M301T95_NEG	301.072	95.2	C14H10O4	cis-4-(1'-Hydroxynaphth-2'-yl)-2-oxobut-3-enoate;4-(3-Hydroxy-2-naphthyl)-2-oxobut-3-enoic acid		C11426;C16210	NA;NA	[M+CH3COO]-;[M+CH3COO]-	0.0621	MetDNA2	3	XAFGQLAMLVMFHU-BQYQJAHWSA-N
M303T437_3_POS	303.233	437.365	C20H30O2	Abietate	514-10-3	C06087	C06087	(M+H)+	0.968621	KEGG_1.0	3	UCAVAHQRGOTNJB-UHFFFAOYSA-N
M304T472_POS	304.118	471.6	C16H14O5	2'-O-Methyllicodione		C02922	NA	[M+NH4]+	0.9144	MetDNA2	3	DMOSJPZKOKLUKK-UHFFFAOYSA-N
M304T472_POS	304.118	471.602	C16H17NO5	4'-Desmethylpiplartine	261914-52-7		C00036572	(M+H)+	0.999204	KNApSAcK_0.0.1	3	JJKQRSNEGCOSOC-VOTSOKGWSA-N
M305T706_POS	305.288	706.439	C21H36O	5beta-Pregnan-17-ol	886030-30-4		C00052731	(M+H)+	0.995433	KNApSAcK_0.0.1	3	JSIVWCLRCGAVHN-GCOKGBOCSA-N
M305T930_POS	305.157	929.775	C14H24O7	Creoside I	1038601-14-7		C00030022	(M+H)+	0.999711	KNApSAcK_0.0.1	3	DNUPSKJMHPRNPH-XAZJEUBWNA-N
M306T784_POS	306.243	784.3	C19H28O2	5alpha-Androstane-3,17-dione;5beta-Androstane-3,17-dione;NA;NA;NA;NA;Dehydroepiandrosterone		C00674;C03772;KeggExd031695;KeggExd118167;KeggExd018250;KeggExd002707;C01227	NA;NA;NA;NA;NA;NA;NA	[M+NH4]+;[M+NH4]+;[M+NH4]+;[M+NH4]+;[M+NH4]+;[M+NH4]+;[M+NH4]+	0.6616	MetDNA2	3	RAJWOBJTTGJROA-WZNAKSSCSA-N
M307T814_POS	307.227	814.2	C19H30O3	NA;NA;NA;NA;NA		KeggExd042644;KeggExd029384;KeggExd042558;KeggExd155195;KeggExd028937	NA;NA;NA;NA;NA	[M+H]+;[M+H]+;[M+H]+;[M+H]+;[M+H]+	0.7584	MetDNA2	3	ZCXLTIZTHGOSFH-FMZFWBJMSA-N
M308T73_POS	308.091	72.909	C10H17N3O6S	Glutathione (reduced)			MONA_14899	(M+H)+	0.853893	MoNA_0.0.1	2	RWSXRVCMGQZWBV-WDSKDSINSA-N
M309T65_NEG	309.28	65.2609	C20H38O2	Icosenoic acid		C16526	C16526	(M-H)-	0.998252	KEGG_1.0	3	YSUOZFLZINBCNF-UHFFFAOYSA-N
M309T734_POS	309.206	733.594	C18H28O4	5-O-Methylembelin	56005-10-8		C00002842	(M+H)+	0.999999	KNApSAcK_0.0.1	3	KHBJLRRAMCJZLZ-UHFFFAOYSA-N
M309T804_POS	309.167	803.639	C17H24O5	Cinnamodial	23599-45-3		C00003117	(M+H)+	0.999224	KNApSAcK_0.0.1	3	UKLMEFSRPRDOLD-FHAGJLJUNA-N
M309T815_POS	309.243	814.8	C19H32O3	NA		KeggExd028932	NA	[M+H]+	0.7279	MetDNA2	3	FNICIUSFFWRLFW-GGGATUKOSA-N
M309T94_NEG	309.207	94.2544	C18H30O4	13(S)-Hydroperoxylinolenic acid(13S)-Hydroperoxy-cis-9,15-trans-11-octadecatrienoic acid(13S)-HPLA13(S)-hydroperoxy-9(Z),11(E),15(Z)-octadecatrienoic acid	67597-26-6		C00000364	(M-H)-	0.998693	KNApSAcK_0.0.1	3	UYQGVDXDXBAABN-XJEGMNQANA-N
M310T604_POS	310.237	603.687	C18H31NO3	Melophlin M	499136-76-4		C00044924	(M+H)+	0.999581	KNApSAcK_0.0.1	3	CELZEZYUAVUZRU-NXVVXOECNA-N
M311T717_POS	311.221	716.622	C18H30O4	13(S)-HPOT		C04785	C04785	(M+H)+	0.99863	KEGG_1.0	3	BACYUWVYYTXETD-UHFFFAOYSA-N
M311T94_NEG	311.223	94.1878	C18H32O4	(9Z,12E)-15,16-dihydroxyoctadeca-9,12-dienoic acid			MoNA_36896	(M-H)-	0.75717	MoNA_0.0.1	2	LKLLJYJTYPVCID-JVVXYUKTSA-N
M312T600_POS	312.251	599.584	C18H33NO3	C14-homoserine lactone	98206-80-5		MONA_18474	(M+H)+	0.748891	MoNA_0.0.1	2	ZQAYHOXXVBVXPZ-UHFFFAOYSA-N
M312T94_2_NEG	312.227	94.2096	C18H33O4-	(9Z)-12,13-dihydroxyoctadeca-9-enoate			zhang_Lab_Com_1009	(M-H)-	0.796494	Plantcyc_0.0.2	3	CQSLTKIXAJTQGA-FLIBITNWSA-M
M313T95_NEG	313.239	95.1881	C18H34O4	9,10-epoxy-18-hydroxystearate		C19620	zhang_Lab_Com_1008	(M-H)-	0.998172	Plantcyc_0.0.2	3	ITTPZDMHCNGAGQ-UHFFFAOYSA-N
M314T144_NEG	314.083	144.432	C17H15O6	Rosinidin	4092-64-2		C00006615	(M-H)-	0.997199	KNApSAcK_0.0.1	3	GNONHFYAESLOCB-UHFFFAOYSA-O
M314T470_POS	314.139	470.472	C18H19NO4	Moupinamide	66648-43-9	C02717	shen_4600_HMDB29365	(M+H)+	0.792232	HMDB_0.0.2	2	NPNNKDMSXVRADT-WEVVVXLNSA-N
M315T312_NEG	315.073	311.848	C13H16O9	4-(beta-D-glucosyloxy)-3-hydroxy-benzoic acidProtocatechuic acid 4-O-beta-glucoside	7361-59-3		C00035947	(M-H)-	0.999609	KNApSAcK_0.0.1	3	HFFREILXLCWCQH-NAHKZAEYNA-N
M317T655_POS	317.195	654.729	C16H28O6	geranyl β-D-glucopyranoside			zhang_Lab_Com_1042	(M+H)+	0.997609	Plantcyc_0.0.2	3	RMMXLHZEVYNSJO-QYSJADTOSA-N
M319T773_POS	319.188	772.924	C19H26O4	Coenzyme Q2	606-06-4	C00399	MONA_18401	(M+H)+	0.721864	MoNA_0.0.1	2	SQQWBSBBCSFQGC-JLHYYAGUSA-N
M321T887_POS	321.242	887.008	C20H32O3	(15S)-15-Hydroxy-5,8,11-cis-13-trans-eicosatetraenoate	54845-95-3	C04742	C04742	(M+H)+	0.999459	KEGG_1.0	3	ZYWUVGFIXPNBDL-UHFFFAOYSA-N
M322T153_NEG	322.073	153.305	C18H13NO5	9-Methoxyaristolactam I	133462-30-3		C00021676	(M-H)-	0.997376	KNApSAcK_0.0.1	3	LGDDKZBOKLRXPS-UHFFFAOYSA-N
M322T710_POS	322.237	709.605	C19H31NO3	Malycorin A	1092555-62-8		C00030713	(M+H)+	0.99988	KNApSAcK_0.0.1	3	ADOVHGGEHQBHMV-NIXPXFCWNA-N
M322T830_POS	322.274	830.238	C20H35NO2	alpha-Linolenoyl Ethanolamide			MONA_18320	(M+H)+	0.778238	MoNA_0.0.1	2	HBJXRRXWHSHZPU-PDBXOOCHSA-N
M323T366_NEG	323.099	366.2	C10H17N3O6S	Glutathione		C00051	NA	[M+NH4-2H]-	0.6761	MetDNA2	3	RWSXRVCMGQZWBV-WDSKDSINSA-N
M323T67_NEG	323.223	67.3661	C19H32O4	Decylubiquinol		C15495	C15495	(M-H)-	0.997049	KEGG_1.0	3	BTYPDNLNMWEDPW-UHFFFAOYSA-N
M323T798_POS	323.222	797.974	C19H30O4	Decylubiquinone	55486-00-5	C15494	C15494	(M+H)+	0.999895	KEGG_1.0	3	YKYPDZXADGLUPP-UHFFFAOYSA-N
M323T811_POS	323.258	810.837	C20H34O3	3β,15,16-trihydroxydolabrene			zhang_Lab_Com_1081	(M+H)+	0.999982	Plantcyc_0.0.2	3	OEXGWMJSOMQOBP-XVMBTQODSA-N
M324T617_POS	324.253	616.7	C19H30O3	NA;NA		KeggExd118168;KeggExd031697	NA;NA	[M+NH4]+;[M+NH4]+	0.9994	MetDNA2	3	OEVZKEVBDIDVOI-DIUKGONKSA-N
M325T367_NEG	325.115	367.1	C12H24O11	Melibiitol		C05399	NA	[M-H2O-H]-	0.8278	MetDNA2	3	SERLAGPUMNYUCK-GFRRCQKTSA-N
M325T61_NEG	325.185	61.0792	C18H30O3S	Dodecylbenzenesulfonic acid	121-65-3		MassBank_874	(M-H)-	0.83119	MassBank_0.0.2	2	KWXICGTUELOLSQ-UHFFFAOYSA-N
M327T272_NEG	327.094	272.3	C10H12N4O5	Inosine		C00294	NA	[M+CH3COO]-	0.2664	MetDNA2	3	UGQMRVRMYYASKQ-KQYNXXCUSA-N
M327T700_POS	327.008	699.921	C9H18Cl3O4P	Tris(1-chloro-2-propyl)phosphate	98112-32-4		MassBank_901	(M+H)+	0.825568	MassBank_0.0.2	2	KVMPUXDNESXNOH-UHFFFAOYSA-N
M327T766_2_POS	327.25	765.561	C20H32F2O	3,3-Difluoro-17-methyl-5alpha-androstan-17beta-ol		C15140	C15140	(M+H)+	0.986622	KEGG_1.0	3	OSTOGLSZOICDLE-UHFFFAOYSA-N
M327T771_POS	327.289	771.022	C20H38O3	2-Oxophytanate	22008-47-5	C02117	C02117	(M+H)+	0.999484	KEGG_1.0	3	JERSOOYEUQPDMR-UHFFFAOYSA-N
M327T937_POS	326.92	937.089	C10H13Br2Cl	(1E,6S,8S)-1,6-Dibromo-8-chloro-1,3-ochtodiene[1(E),4alpha,6beta]-(+)-4-bromo-1-(2-bromoethenyl)-6-chloro-5,5-dimethylcyclohexene	73872-74-9		C00010437	(M+H)+	0.905366	KNApSAcK_0.0.1	3	QRJOULVKMXUYFZ-MENIKAEQNA-N
M329T65_NEG	329.103	65.4821	C18H18O6	Podolactone E	37070-59-0		C00000267	(M-H)-	0.999587	KNApSAcK_0.0.1	3	GYGGJZCRRDXTBB-GQSQFWLQNA-N
M329T66_NEG	329.27	66.4124	C19H38O4	2,3-Dihydroxypropyl hexadecanoate1-Monopalmitin	542-44-9		C00042063	(M-H)-	0.911339	KNApSAcK_0.0.1	3	QHZLMUACJMDIAE-UHFFFAOYNA-N
M330T175_POS	330.1	174.556	C14H19NO6S	Desulfoglucotropeolin		C01069	C01069	(M+H)+	0.996355	KEGG_1.0	3	CBPJQFCAFFNICX-UHFFFAOYSA-N
M330T380_POS	330.134	379.882	C18H19NO5	(E)-N-[2-hydroxy-2-(4-hydroxyphenyl)ethyl]-3-(4-hydroxy-3-methoxyphenyl)prop-2-enamide			MoNA_36993	(M+H)+	0.804797	MoNA_0.0.1	2	VJSCHQMOTSXAKB-YCRREMRBSA-N
M331T688_POS	331.117	688.28	C17H16O4	Homopterocarpin			MoNA_27080	(M+HCOO+2H)+	0.720981	MoNA_0.0.1	2	GIWAJLOUUBQKKA-UHFFFAOYSA-N
M332T688_POS	332.121	688.237	C12H21N5O2S2	Nizatidine	76963-41-2	C07270	C07270	(M+H)+	1	KEGG_1.0	3	YXBGGXXOSAYEJC-UHFFFAOYSA-N
M332T724_POS	332.222	723.675	C20H29NO3	Megastachine	72049-07-1	C09888	C09888	(M+H)+	0.999998	KEGG_1.0	3	BOFRXDMCQRTGII-UHFFFAOYSA-N
M333T819_POS	333.242	819.2	C21H34O4	Tetrahydrocorticosterone;NA		C05476;KeggExd085099	NA;NA	[M-H2O+H]+;[M-H2O+H]+	0	MetDNA2	3	RHQQHZQUAMFINJ-DTDWNVJFSA-N
M334T835_POS	334.274	835.3	C21H32O2	5alpha-Pregnane-3,20-dione;Pregnenolone		C03681;C01953	NA;NA	[M+NH4]+;[M+NH4]+	0.5962	MetDNA2	3	XMRPGKVKISIQBV-BJMCWZGWSA-N
M335T327_POS	335.165	326.68	C19H23FO4	9-Fluoro-16alpha-hydroxyandrost-4-ene-3,11,17-trione		C15105	C15105	(M+H)+	0.999971	KEGG_1.0	3	ALDAEZZGJWFYRM-UHFFFAOYSA-N
M335T366_POS	335.222	365.712	C20H30O4	8R-HPETE			C00000422	(M+H)+	0.999085	KNApSAcK_0.0.1	3	FKUQDPQMNVKDHV-XDMQPLOZNA-N
M335T912_POS	335.258	911.6	C21H34O3	Allotetrahydrodeoxycorticosterone		C13713	NA	[M+H]+	0.7911	MetDNA2	3	CYKYBWRSLLXBOW-GDYGHMJCSA-N
M335T912_POS	335.258	911.55	C21H34O3	Meliavosin	206660-13-1		C00039743	(M+H)+	0.998459	KNApSAcK_0.0.1	3	RFTIRMPAYWBDKJ-DLVNPUSTNA-N
M336T111_POS	336.137	110.789	C19H17N3O3	Vasnetine	158734-26-0		C00029180	(M+H)+	0.99566	KNApSAcK_0.0.1	3	XROLSYQINIGIQK-UHFFFAOYNA-N
M336T142_NEG	336.13	142.232	C13H23NO9	Streptobiosamine	126-05-6	C07655	C07655	(M-H)-	0.999748	KEGG_1.0	3	GGXKEBACDBNFAF-UHFFFAOYSA-M
M336T850_POS	336.326	849.575	C22H41NO	N-Isobutyl-(2E,4E)-octadecadienamide	54694-70-6		C00051696	(M+H)+	0.965644	KNApSAcK_0.0.1	3	QQCGKIZHTJLRNN-NBRVCOCJSA-N
M337T360_NEG	337.078	359.819	C12H18O11	L-Ascorbic acid-2-glucoside	129499-78-1	C18339	C18339	(M-H)-	0.999793	KEGG_1.0	3	ORTPQNXORFIZBB-SECBINFHSA-N
M338T843_2_POS	338.341	843.4	C22H43NO	Erucamide		NA	L0202	[M+H]+	0.9048	MetDNA2	2	UAUDZVJPLUQNMU-KTKRTIGZSA-N
M338T917_POS	338.341	916.649	C22H43NO	Erucamide			MONA_14847	(M+H)+	0.87002	MoNA_0.0.1	2	UAUDZVJPLUQNMU-KTKRTIGZSA-N
M339T206_NEG	339.093	206.103	C12H20O11	Cellobiono-1,5-lactone	52762-22-8	C01093	C01093	(M-H)-	0.999794	KEGG_1.0	3	KGUVBHLPMGERAT-UHFFFAOYSA-N
M339T419_NEG	339.094	419.3	C12H22O12	Cellobionate		C20888	NA	[M-H2O-H]-	0.819	MetDNA2	3	JYTUSYBCFIZPBE-ZNLUKOTNSA-N
M339T702_POS	339.231	702.4	C21H32O2	5alpha-Pregnane-3,20-dione;Pregnenolone		C03681;C01953	NA;NA	[M+Na]+;[M+Na]+	0.1308	MetDNA2	3	XMRPGKVKISIQBV-BJMCWZGWSA-N
M339T808_POS	339.231	807.7	C21H32O2	5alpha-Pregnane-3,20-dione;Pregnenolone		C03681;C01953	NA;NA	[M+Na]+;[M+Na]+	0.1971	MetDNA2	3	XMRPGKVKISIQBV-BJMCWZGWSA-N
M339T830_POS	339.253	830.202	C20H34O4	Aphidicolin	38966-21-1	C06088	C06088	(M+H)+	0.999949	KEGG_1.0	3	MNSGOOCAMMSKGI-UHFFFAOYSA-N
M341T390_NEG	341.109	390.111	C12H22O11	Trehalose			MONA_16032	(M-H)-	0.891279	MoNA_0.0.1	2	HDTRYLNUVZCQOY-LIZSDCNHSA-N
M342T105_NEG	342.088	105.446	C20H13N3O3	Violacein	548-54-9	C21136	C21136	(M-H)-	0.995998	KEGG_1.0	3
M343T409_POS	343.306	409.171	C23H38N2	IsoconessimineNorconessine	468-36-0		C00028718	(M+H)+	0.976204	KNApSAcK_0.0.1	3	UBWOPONWVXRTKE-VVJRUZARNA-N
M343T418_NEG	343.125	417.814	C12H24O11	Lactitol			MONA_15779	(M-H)-	0.741202	MoNA_0.0.1	2	VQHSOMBJVWLPSR-JVCRWLNRSA-N
M343T418_NEG	343.125	417.8	C12H24O11	Melibiitol		C05399	NA	[M-H]-	0.8023	MetDNA2	3	SERLAGPUMNYUCK-GFRRCQKTSA-N
M344T676_POS	344.299	676.225	C23H37NO	(+)-17-Oxocycloprotobuxine	231628-57-2		C00049054	(M+H)+	0.970195	KNApSAcK_0.0.1	3	NTMZGMLZXHMVHC-GNPWZTMHNA-N
M344T796_POS	344.316	796.495	C23H39N2	Senepodine B	572873-44-0		C00028992	(M+H)+	0.964985	KNApSAcK_0.0.1	3	OQDUBIXUEUDROW-AOYLNPPPNA-N
M345T796_POS	345.319	796.408	C24H40O	Deoxycholic acid3alpha,12alpha-Dihydroxy-5.beta.-cholanoic acid	83-44-3		C00030117	(M+H)+	0.958633	KNApSAcK_0.0.1	3	KXGVEGMKQFWNSR-TTYWQTGHNA-N
M345T812_POS	345.24	811.825	C22H32O3	Testosterone_Propionate			MassBank_18088	(M+H)+	0.785949	MassBank_0.0.2	2	PDMMFKSKQVNJMI-PPRDLICTSA-N
M347T814_POS	347.219	813.9	C21H30O4	11-Deoxycortisol		C05488	S0333	[M+H]+	0.8098	MetDNA2	2	WHBHBVVOGNECLV-OBQKJFGGSA-N
M347T814_POS	347.219	813.898	C21H30O4	Corticosterone	50-22-6	C02140	MONA_1137	(M+H)+	0.746325	MoNA_0.0.1	2	OMFXVFTZEKFJBZ-HJTSIMOOSA-N
M349T476_POS	349.132	475.554	C18H21ClN2O3	Compound VII		C06489	C06489	(M+H)+	0.997062	KEGG_1.0	3	ZYEJEDLYJKCTPM-UHFFFAOYSA-M
M349T745_POS	349.235	744.594	C19H34O4	Avocadyne Acetate			MoNA_41748	(M+Na)+	0.824054	MoNA_0.0.1	2	JAKAZHIACKJNNB-UHFFFAOYSA-N
M349T94_NEG	349.197	94.1899	C21H28F2O2	4,4-Difluoropregn-5-ene-3,20-dione		C15152	C15152	(M-H)-	0.958213	KEGG_1.0	3	GLUUXSJKNJQCJP-UHFFFAOYSA-N
M350T367_2_POS	350.267	366.843	C21H35NO3	Neovasipyridone A	172430-69-2		C00023948	(M+H)+	0.999955	KNApSAcK_0.0.1	3	NAMOYKKVUOAEJB-LFIBNONCNA-N
M350T765_POS	350.269	764.6	C21H32O3	5alpha-Dihydrodeoxycorticosterone;21-Hydroxypregnenolone;NA;NA;NA;17alpha-Hydroxypregnenolone;7alpha-Hydroxypregnenolone;NA;NA		C18040;C05485;KeggExd009618;KeggExd027214;KeggExd027217;C05138;C18038;KeggExd018239;KeggExd046633	NA;NA;NA;NA;NA;NA;NA;NA;NA	[M+NH4]+;[M+NH4]+;[M+NH4]+;[M+NH4]+;[M+NH4]+;[M+NH4]+;[M+NH4]+;[M+NH4]+;[M+NH4]+	0.615	MetDNA2	3	USPYDUPOCUYHQL-KVHKMPIWSA-N
M351T341_NEG	351.072	340.521	C16H16O9	4-Methylumbelliferone glucuronide	6160-80-1	C11584	C11584	(M-H)-	0.999849	KEGG_1.0	3	QMWWAEFYIXXXQW-UHFFFAOYSA-M
M351T723_POS	351.252	722.7	C21H34O4	Tetrahydrocorticosterone;NA;3alpha,20alpha,21-Trihydroxy-5beta-pregnan-11-one		C05476;KeggExd085099;C05483	NA;NA;NA	[M+H]+;[M+H]+;[M+H]+	0.3021	MetDNA2	3	RHQQHZQUAMFINJ-DTDWNVJFSA-N
M351T783_POS	351.18	783.277	C19H26O6	Alatolide	41929-10-6	C09290	C09290	(M+H)+	0.99806	KEGG_1.0	3	YIUNVJGEMXODJX-UHFFFAOYSA-M
M352T341_NEG	352.076	340.596	C17H17ClFNO4	Pentoxazone	110956-75-7	C18592	C18592	(M-H)-	0.999703	KEGG_1.0	3	IJLWGRNIWQQPLE-LLVKDONJSA-N
M353T173_NEG	353.083	173.38	C18H14N2O6	Melanocin C	670274-38-1		C00015021	(M-H)-	0.999642	KNApSAcK_0.0.1	3	JIBJFCGHEWXKFO-UHFFFAOYSA-N
M353T62_NEG	353.212	61.9879	C23H30O3	Guayulin B	31685-98-0		C00037226	(M-H)-	0.999428	KNApSAcK_0.0.1	3	PSEUVXLMKIAASF-DWUXDIELNA-N
M356T74_NEG	356.172	73.8987	C17H27NO7	Uplandicine	74202-10-1	C10412	C10412	(M-H)-	0.996407	KEGG_1.0	3	DVLBYTMYSMAKHP-UHFFFAOYSA-N
M356T767_POS	356.352	767.105	C22H45NO2	Arachidoyl Ethanolamide	94421-69-9		MONA_18313	(M+H)+	0.756766	MoNA_0.0.1	2	AUJVQJHODMISJP-UHFFFAOYSA-N
M357T351_NEG	357.062	351.155	C18H14O8	robustaquinone G			zhang_Lab_Com_1363	(M-H)-	0.999969	Plantcyc_0.0.2	3	JKXHMVHBYLVNJU-UHFFFAOYSA-N
M358T65_NEG	358.252	65.3884	C21H33N3O2	Acosmine	250343-47-6		C00026321	(M-H)-	0.996406	KNApSAcK_0.0.1	3	AJLGFIUHZYHQNA-GLUOUARRNA-N
M359T731_2_POS	359.148	730.757	C20H22O6	Matairesinol			MoNA_4003	(M+H)+	0.700564	MoNA_0.0.1	2	MATGKVZWFZHCLI-LSDHHAIUSA-N
M360T74_POS	360.149	73.9106	C15H27NO5	β-Gentiobiose			MoNA_596	(M+NH4)+	0.778238	MoNA_0.0.1	2	DLNWZIVYKQXLTN-CGYUPCHJSA-N
M361T174_NEG	361.114	173.727	C15H22O10	Antirrhinoside	20770-65-4	C09768	C09768	(M-H)-	0.998497	KEGG_1.0	3	PPHQUIPUBYPZLD-UHFFFAOYSA-N
M361T746_POS	361.234	746.285	C20H34O4	2-(2-hydroxybut-3-en-2-yl)-3a,6,6,9a-tetramethyl-2,4,5,5a,7,8,9,9b-octahydro-1H-benzo[e][1]benzofuran-4,5-diol			MoNA_37608	(M+Na)+	0.819741	MoNA_0.0.1	2	UNORIIWPFZFSEC-UHFFFAOYSA-N
M362T829_POS	362.238	829.203	C21H31NO4	CJ 17572	403806-62-2		C00015171	(M+H)+	0.998373	KNApSAcK_0.0.1	3	CUVIKLNIJJAXLF-UHFFFAOYNA-N
M363T66_POS	363.068	66.287	C17H14O9	5,7,8,3',4'-Pentahydroxy-3,6-dimethoxyflavone	96887-22-8		C00004787	(M+H)+	0.996553	KNApSAcK_0.0.1	3	UDKMHQFJYPBQRT-UHFFFAOYSA-N
M365T135_NEG	365.055	135.047	C10H15N4O9P	Phosphoribosyl-formamido-carboxamide	13018-54-7		C00007394	(M-H)-	0.943482	KNApSAcK_0.0.1	3	TXMMGHTZZATFIJ-YPLCUDRINA-N
M365T63_POS	365.105	63.304	C12H22O11	Melibiose			MoNA_15003	(M+Na)+	0.783537	MoNA_0.0.1	2	DLRVVLDZNNYCBX-ZZFZYMBESA-N
M365T715_POS	365.23	714.744	C21H32O5	(+)-Pteridic acid APteridic acid A	367510-96-1		C00015082	(M+H)+	0.930956	KNApSAcK_0.0.1	3	QBUNWYIRJPTIPL-KIJFWFMBNA-N
M365T790_POS	365.144	790.242	C19H25ClN2OS	Pyridaben	96489-71-3	C18614	C18614	(M+H)+	0.9976	KEGG_1.0	3	USTOHWJWIROWNE-SECBINFHSA-N
M367T409_2_POS	367.218	409.179	C14H30N4O7	Fortimicin KK1		C17974	C17974	(M+H)+	0.998713	KEGG_1.0	3	HKXVEAPTOBWDBW-LJQANCHMSA-N
M369T62_NEG	369.244	61.8541	C24H34O3	19-Furan-2-yl-nonadeca-5,7-diynoic acid methyl ester	1150308-17-0		C00047646	(M-H)-	0.991005	KNApSAcK_0.0.1	3	HNDNGAKJXKATIX-UHFFFAOYSA-N
M369T843_POS	369.297	843.384	C22H40O4	Secosubamolide A	1038750-30-9		C00031343	(M+H)+	0.99961	KNApSAcK_0.0.1	3	GLIPXQAGIQSPTQ-SKQICPFUNA-N
M371T805_POS	371.334	804.738	C25H42N2	Hookerianamide K	1041464-45-2		C00039384	(M+H)+	0.87335	KNApSAcK_0.0.1	3	JLDLXPZTQHZTBT-BQPLEEGUNA-N
M373T272_POS	373.127	271.823	C20H20O7	Isosinensetin	17290-70-9		C00003912	(M+H)+	1	KNApSAcK_0.0.1	3	UYCWETIUOAGWIL-UHFFFAOYSA-N
M373T378_POS	373.147	377.774	C17H24O9	Syringenone	58546-53-5		C00010702	(M+H)+	0.999367	KNApSAcK_0.0.1	3	SHQBCWIAMCDHGE-OLWCXCQSNA-N
M373T752_POS	373.35	751.564	C26H44O	A-Nor-5alpha-cholestan-2-one		C15292	C15292	(M+H)+	0.823647	KEGG_1.0	3	MDARTEWSBCLXJL-UHFFFAOYSA-N
M373T807_POS	373.236	806.9	C21H34O4	Tetrahydrocorticosterone;NA;3alpha,20alpha,21-Trihydroxy-5beta-pregnan-11-one		C05476;KeggExd085099;C05483	NA;NA;NA	[M+Na]+;[M+Na]+;[M+Na]+	0.6689	MetDNA2	3	RHQQHZQUAMFINJ-DTDWNVJFSA-N
M374T733_POS	374.326	732.625	C24H41N2O	Stellettamide B	189580-08-3		C00050310	(M+H)+	0.976946	KNApSAcK_0.0.1	3	OCOKWMCPIIUWMI-JPFKHPQINA-N
M375T447_POS	375.068	447.325	C18H14O9	Gossypetin 7-methyl ether 8-acetate	62071-01-6		C00004938	(M+H)+	0.997181	KNApSAcK_0.0.1	3	ATGKLATVDOAAOB-UHFFFAOYSA-N
M375T912_POS	375.25	911.55	C21H36O4	Glyceryl linolenate			MoNA_42818	(M+Na)+	0.78382	MoNA_0.0.1	2	GGJRAQULURVTAJ-PDBXOOCHSA-N
M377T939_2_NEG	377.273	939.071	C23H38O4	Ardisiphenol A	387816-66-2		C00032721	(M-H)-	0.995224	KNApSAcK_0.0.1	3	QIOIOJNMBXOYMA-HJWRWDBZSA-N
M378T153_NEG	378.035	153.386	C17H18BrNO4	2-Bromo-5-hydroxy-N-[2-(4-hydroxyphenyl)ethyl]-4-methoxy-N-methylbenzamide		C12252	C12252	(M-H)-	0.996937	KEGG_1.0	3	WJGBLIUGZFWCJN-UHFFFAOYSA-N
M378T590_POS	378.263	589.643	C22H35NO4	Karakoline			MoNA_1137	(M+H)+	0.786432	MoNA_0.0.1	2	HKQZUYOVMYOFIT-VHNBHZRZSA-N
M378T71_NEG	378.083	71.3957	C10H17N7O7S	Gonyautoxin 5	64296-25-9	C20018	C20018	(M-H)-	0.999325	KEGG_1.0	3	LLTRXRDEGBMRPL-UHFFFAOYSA-N
M378T750_POS	378.248	750.389	C25H31NO2	Aurachin F	113366-11-3		C00052210	(M+H)+	0.991245	KNApSAcK_0.0.1	3	MQKPXALVXVCTEK-XDHOZWIPSA-N
M379T383_POS	379.248	382.914	C22H34O5	Cornudentanone	110979-06-1		C00002810	(M+H)+	0.996805	KNApSAcK_0.0.1	3	JIUGZSYPFREDLG-UHFFFAOYNA-N
M379T392_NEG	379.083	392.143	C21H16O7	Didymocalyxin C	252238-42-9		C00030129	(M-H)-	0.9989	KNApSAcK_0.0.1	3	QXEBIXCIMOCZGN-CMDGGOBGSA-N
M379T66_NEG	379.252	66.3951	C22H36O5	Cycloschkuhriadiol acetate	77129-55-6		C00022215	(M-H)-	0.999429	KNApSAcK_0.0.1	3	OLZTYAABSYLPBY-XGMKRDNWNA-N
M379T819_POS	379.245	819.004	C20H36O5	Lagochilin			MoNA_26847	(M+Na)+	0.752997	MoNA_0.0.1	2	XYPPDQHBNJURHU-RHFXQVJCSA-N
M380T794_POS	380.337	794.255	C20H42O5	3,6,9,12-Tetraoxatetracosan-1-ol	5274-68-0		MONA_18264	(M+NH4)+	0.738986	MoNA_0.0.1	2	WPMWEFXCIYCJSA-UHFFFAOYSA-N
M380T819_POS	380.248	818.975	C21H33NO5	Ro 09-1543	136880-75-6		C00017226	(M+H)+	0.991981	KNApSAcK_0.0.1	3	SQLQLDKOWUQTAV-UHFFFAOYNA-N
M381T189_NEG	381.083	189.48	C17H18O10	Chrysoqueen	521964-21-6		C00015104	(M-H)-	0.999451	KNApSAcK_0.0.1	3	HAECORBRWKQWGT-SZDDFOHBNA-N
M382T435_NEG	382.067	435.227	C16H15F2N3O4S	Pantoprazole	102625-70-7	C11806	C11806	(M-H)-	0.994314	KEGG_1.0	3	UBIBSXMTVJAYTQ-OWLVHUDESA-N
M382T789_POS	382.267	789.077	C18H40NO5P	Sphinganine-1-phosphate			C00007541	(M+H)+	0.994237	KNApSAcK_0.0.1	3	YHEDRJPUIRMZMP-UHFFFAOYNA-N
M383T95_NEG	383.353	95.2047	C24H48O3	24-Hydroxytetracosanoic acid	75912-18-4		C00035007	(M-H)-	0.994902	KNApSAcK_0.0.1	3	OVBKVWSHXDCSTK-UHFFFAOYSA-N
M384T436_NEG	384.063	435.549	C14H20BrN5O3	Clavatadine E	1152092-58-4		C00047807	(M-H)-	0.999833	KNApSAcK_0.0.1	3	FHRJNEDPVPOFPW-RGVLZGJSSA-N
M385T562_POS	385.277	561.922	C25H36O3	Persicaxanthin(3S,5R,6S)-5,6-Epoxy-5,6-dihydro-12'-apo-beta,psi-carotene-3,12'-diol	80952-82-5		C00023130	(M+H)+	0.999987	KNApSAcK_0.0.1	3	JQVNCYNADFKYNN-AACXJDPINA-N
M386T179_NEG	386.131	178.965	C12H24N9P3	Apholate	52-46-0	C19329	C19329	(M-H)-	0.958604	KEGG_1.0	3	DXYUORYHAHZYHZ-NLEPDTAZSA-N
M386T372_POS	386.107	371.707	C16H19NO10	Zeanoside A	113202-68-9		C00057776	(M+H)+	0.99964	KNApSAcK_0.0.1	3
M386T399_NEG	386.151	398.8	C14H27N3O8	2'-N-Acetylparomamine		C17582	NA	[M+Na-2H]-	0.7452	MetDNA2	3	ARLIVUJSSKFVPL-JPYLPOILSA-N
M387T705_POS	387.192	705.4	C21H32O4	11beta,21-Dihydroxy-5beta-pregnane-3,20-dione;3alpha,21-Dihydroxy-5beta-pregnane-11,20-dione;NA;NA;NA;NA;NA;NA;NA;17alpha,21-Dihydroxypregnenolone		C05475;C05478;KeggExd118418;KeggExd085089;KeggExd046738;KeggExd027218;KeggExd009619;KeggExd047141;KeggExd046775;C05487	NA;NA;NA;NA;NA;NA;NA;NA;NA;NA	[M+K]+;[M+K]+;[M+K]+;[M+K]+;[M+K]+;[M+K]+;[M+K]+;[M+K]+;[M+K]+;[M+K]+	0.1857	MetDNA2	3	CTTOFMJLOGMZRN-BBWLNIHDSA-N
M389T297_NEG	389.113	297.341	C16H22O11	Monotropein	5945-50-6		C00003089	(M-H)-	0.999853	KNApSAcK_0.0.1	3	HPWWQPXTUDMRBI-LJIQLVJANA-N
M389T445_NEG	389.142	445.143	C24H22O5	6-Butyryl-5-hydroxy-4-phenylseselin	80752-02-9		C00010210	(M-H)-	0.998792	KNApSAcK_0.0.1	3	HTYHJXFUSAYYEQ-UHFFFAOYSA-N
M390T390_NEG	390.123	390.1	C15H23N5O5	Dihydrozeatin riboside		C16447	NA	[M+K-2H]-	0.295	MetDNA2	3	DBVVQDGIJAUEAZ-YXYADJKSSA-N
M390T707_POS	390.321	706.579	C28H39N	3-Geranylgeranyl indole			C00051939	(M+H)+	0.833456	KNApSAcK_0.0.1	3
M391T926_POS	391.284	925.765	C24H38O4	Di(2-ethylhexyl)phthalate (DEHP)	117-81-7	C03690	MONA_11120	(M+H)+	0.863476	MoNA_0.0.1	2	BJQHLKABXJIVAM-UHFFFAOYSA-N
M392T819_POS	392.249	818.983	C16H33N5O6	Fortimicin D	67330-20-5		C00018241	(M+H)+	0.976524	KNApSAcK_0.0.1	3	VYLDQCCRMFPJHA-UHFFFAOYNA-N
M395T156_NEG	395.011	155.804	C16H12O10S	6-Methoxyluteolin 7-sulfate	111534-77-1		C00004401	(M-H)-	0.956832	KNApSAcK_0.0.1	3	NOCHZYLEPAPRNC-UHFFFAOYSA-N
M397T601_POS	397.277	600.579	C26H36O3	Strongylophorin 24	648883-32-3		C00045093	(M+H)+	0.999603	KNApSAcK_0.0.1	3	RYXAKJYTPYDEOI-GHLGABHTNA-N
M400T152_NEG	400.05	152.264	C14H16ClN5O5S	Triasulfuron	82097-50-5	C10961	C10961	(M-H)-	0.976364	KEGG_1.0	3	MKJXYGKVIBWPFZ-UHFFFAOYSA-L
M401T107_NEG	401.088	107.026	C20H18O9	1-Hydroxy-2-(beta-D-glucosyloxy)-9,10-anthraquinone		C04719	C04719	(M-H)-	0.998877	KEGG_1.0	3	PJUIMOJAAPLTRJ-UHFFFAOYSA-N
M401T303_NEG	401.145	303.314	C18H26O10	benzyl alcohol 6-O-β-D-xylopyranosyl-β-D-glucopyranoside			zhang_Lab_Com_1601	(M-H)-	0.999353	Plantcyc_0.0.2	3	WOGBNISMMIOPAZ-NWQIESHVSA-N
M402T781_POS	402.357	780.917	C26H45N2O	Stellettamide A	129744-24-7		C00034690	(M+H)+	0.999552	KNApSAcK_0.0.1	3	IUUKDWXSYSAIGO-KUQFTLLTNA-O
M405T746_POS	405.261	746.317	C24H36O5	5?-CHOLANIC ACID-3?-OL-6_7-DIONE			MONA_18544	(M+H)+	0.663365	MoNA_0.0.1	2	FRIRHJVKXFYECW-ZTERCDMUSA-N
M408T860_POS	408.308	860.167	C25H37N5	Asmarine J	805228-54-0		C00043293	(M+H)+	0.994048	KNApSAcK_0.0.1	3	OYPNTPXIXGAEFG-MHTSTPQQNA-N
M409T100_NEG	409.236	100.242	C19H39O7P	1-Palmitoylglycerol 3-phosphate		C04036	C04036	(M-H)-	0.999833	KEGG_1.0	3	FVHAWXWFPBPFOS-UHFFFAOYSA-N
M409T108_NEG	409.181	107.95	C20H30N2O5S	Benfuracarb	82560-54-1	C11073	C11073	(M-H)-	0.995096	KEGG_1.0	3	LKMCJXXOBRCATQ-UHFFFAOYSA-N
M414T926_POS	414.269	925.789	C25H35NO4	Coniosetin	436813-45-5		C00014896	(M+H)+	0.950967	KNApSAcK_0.0.1	3	ISHIUSZGAFLPLK-DTIYRWBDNA-N
M415T360_POS	415.157	359.812	C19H26O10	Hymenoside K	458568-27-9		C00033037	(M+H)+	0.999204	KNApSAcK_0.0.1	3	TXJUGISOVAMAEN-GTIRWJBRNA-N
M415T536_POS	415.288	535.695	C26H38O4	Actinopyrone CSS 12538C	88378-61-4		C00017747	(M+H)+	0.997126	KNApSAcK_0.0.1	3	KARZXNDNDLSNJC-UHFFFAOYNA-N
M415T707_POS	415.211	706.5	C21H34O6S	NA;NA		KeggExd085102;KeggExd046636	NA;NA	[M+H]+;[M+H]+	0.9586	MetDNA2	3	NAZGRBPLFCORNW-GDYGHMJCSA-N
M415T728_POS	415.32	728.105	C27H42O3	Diosgenin	512-04-9	C08898	C08898	(M+H)+	0.995561	KEGG_1.0	3	PSBOOKLOXQFNPZ-UHFFFAOYSA-M
M416T424_NEG	416.153	424.291	C18H27NO10	(1S,4R)-passicapsin	82829-54-7		C00036265	(M-H)-	0.999159	KNApSAcK_0.0.1	3	KQTRNMODDGXNSU-XNCGDQPSNA-N
M416T62_NEG	416.234	61.9282	C20H35NO8	Mycalamide C	272775-85-6		C00047066	(M-H)-	0.974387	KNApSAcK_0.0.1	3	DCZMMILMODFEMS-LGRZIQDRNA-N
M416T820_POS	416.276	819.961	C25H37NO4	Salmeterol			MONA_3775	(M+H)+	0.738442	MoNA_0.0.1	2	GIIZNNXWQWCKIB-UHFFFAOYSA-N
M417T108_NEG	417.213	108.023	C20H34O9	Maryal	230973-11-2		C00041054	(M-H)-	0.999672	KNApSAcK_0.0.1	3	FXCCXRYBFVGDRR-IQHPTASLNA-N
M417T142_NEG	417.14	142.336	C18H26O11	guaiacol O-β-D-xylopyranosyl-(1->6)-O-β-D-glucopyranoside			zhang_Lab_Com_1701	(M-H)-	0.999722	Plantcyc_0.0.2	3	UHMXFZORPWLGAS-LRVDSYOPSA-N
M417T223_NEG	417.081	222.904	C14H19N4O9P	5'-Butyrylphosphoinosine		C06435	C06435	(M-H)-	0.985762	KEGG_1.0	3	WDYYVNNRTDZKAZ-UHFFFAOYSA-N
M417T385_POS	417.175	384.685	C19H28O10	2-phenylethyl 6-O-β-D-xylopyranosyl-β-D-glucopyranoside			zhang_Lab_Com_1694	(M+H)+	0.998882	Plantcyc_0.0.2	3	ZRGXCWYRIBRSQA-BMVMOQKNSA-N
M417T389_NEG	417.125	389.5	C12H22O12	Cellobionate		C20888	NA	[M+CH3COO]-	0.708	MetDNA2	3	JYTUSYBCFIZPBE-ZNLUKOTNSA-N
M417T817_POS	417.336	817	C27H44O3	NA;NA		KeggExd047513;KeggExd047159	NA;NA	[M+H]+;[M+H]+	0.0342	MetDNA2	3	GUYGAVAXXXMPAU-ITWQDKSZSA-N
M418T440_NEG	418.121	440.394	C25H22ClNO3	Fenvalerate	51630-58-1	C10988	C10988	(M-H)-	0.99647	KEGG_1.0	3	WRTRZAGRUVFFKR-UHFFFAOYSA-N
M418T820_POS	418.279	819.933	C21H39NO7	Sphingofungin E	145401-47-4		C00016771	(M+H)+	0.94746	KNApSAcK_0.0.1	3	UKUPHONHODZPDA-JBOWZYOTNA-N
M419T214_NEG	419.12	213.755	C17H24O12	Secogalioside	61774-57-0	C11674	C11674	(M-H)-	0.999884	KEGG_1.0	3	IYWHBXSPNUEWOS-UHFFFAOYSA-N
M419T441_NEG	419.123	441.116	C22H29BrO3	9-Bromo-16alpha-methyl-pregn-4-ene-3,11,20-trione		C14918	C14918	(M-H)-	0.994467	KEGG_1.0	3	ILOBQZRATUNEIG-UHFFFAOYSA-N
M421T125_NEG	421.164	124.929	C25H26O6	3-(3,4-dihydroxyphenyl)-5,7-dihydroxy-6,8-bis(3-methylbut-2-enyl)chromen-4-one			MoNA_38318	(M-H)-	0.778542	MoNA_0.0.1	2	OAUIRSVJXOFAOO-UHFFFAOYSA-N
M421T147_NEG	421.164	146.695	C25H26O6	3-(3,4-dihydroxyphenyl)-5,7-dihydroxy-6,8-bis(3-methylbut-2-enyl)chromen-4-one			MoNA_38318	(M-H)-	0.778542	MoNA_0.0.1	2	OAUIRSVJXOFAOO-UHFFFAOYSA-N
M421T324_NEG	421.135	323.98	C17H26O12	Lamiide	27856-54-8	C11644	C11644	(M-H)-	0.999993	KEGG_1.0	3	NXLTXRVPGUCAHF-JNQJZLCISA-N
M422T125_NEG	422.166	124.981	C17H29NO11	neolinustatin		C08336	zhang_Lab_Com_1715	(M-H)-	0.998952	Plantcyc_0.0.2	3	WOSYVGNDRYBQCQ-BARGLTKPSA-N
M422T712_POS	422.289	712.457	C24H39NO5	Talatizamine	20501-56-8	C08713	C08713	(M+H)+	0.995001	KEGG_1.0	3	IOGXOCVLYRDXLW-UHFFFAOYSA-N
M422T89_NEG	422.043	88.503	C22H15Cl2N3O2	Lynamicin A	861149-20-4		C00048759	(M-H)-	0.997938	KNApSAcK_0.0.1	3	ADBVWUJBUGOHJH-UHFFFAOYSA-N
M422T99_NEG	422.364	99.0952	C26H49NO3	Semiplenamide D	630100-44-6		C00034680	(M-H)-	0.98856	KNApSAcK_0.0.1	3	BWYMSFLJEASKMU-YCAMCYRWNA-N
M423T332_POS	423.201	331.737	C22H30O8	Valtratum	18296-44-1	C09801	C09801	(M+H)+	0.992192	KEGG_1.0	3	UTBVIMLZIRIFFR-UHFFFAOYSA-N
M423T819_POS	423.235	819.019	C21H36O7	bonactin			MoNA_41846	(M+Na)+	0.79039	MoNA_0.0.1	2	JZCRGJSEBZCNAR-UHFFFAOYSA-N
M424T68_NEG	424.286	67.9541	C27H39NO3	Jervine	469-59-0	C10811	C10811	(M-H)-	0.999753	KEGG_1.0	3	KYPOHTVBFVELTG-UHFFFAOYSA-N
M427T165_NEG	427.137	165.325	C22H19F3N4O2	SB 243213		C11743	C11743	(M-H)-	0.970307	KEGG_1.0	3	IKJFYINYNJYDTA-UHFFFAOYSA-N
M427T234_NEG	427.16	233.701	C20H28O10	Furcatin	499-33-2	C10458	C10458	(M-H)-	0.994151	KEGG_1.0	3	HRCNGTBLBDTIMR-UHFFFAOYSA-N
M429T109_NEG	429.212	108.905	C17H26O10	(2R,3S,4S,5R,6R)-2-[[(2R,3R,4R,5S)-3,4-dihydroxy-5-(hydroxymethyl)oxolan-2-yl]oxymethyl]-6-[(2E)-3,7-dimethylocta-2,6-dienoxy]oxane-3,4,5-triol			MoNA_7420	(M-H2O-H)-	0.703725	MoNA_0.0.1	2	AMBQHHVBBHTQBF-UHFFFAOYNA-N
M429T66_NEG	429.285	66.383	C30H38O2	4,4'-Diapo-psi,psi-carotene-4-oic acid	70240-65-2		C00023143	(M-H)-	0.930235	KNApSAcK_0.0.1	3	FUIUCBAOBOEADA-ZPZIOZIESA-N
M429T694_POS	429.338	694.323	C23H44N2O5	Fluvirucin A1	137019-37-5		C00017106	(M+H)+	0.999511	KNApSAcK_0.0.1	3	ZRJBXPCQRSLIKK-FRKMOQSQNA-N
M431T125_NEG	431.192	125.103	C24H32O5S	(S)-Furanopetasitin	34335-97-2		C00017353	(M-H)-	0.995252	KNApSAcK_0.0.1	3	DZIJJEZRPMYRRP-OATZEFJUNA-N
M431T422_NEG	431.171	422.465	C23H28O8	Salvinorin A	83729-01-5	C20196	C20196	(M-H)-	0.998552	KEGG_1.0	3	YFXWAUSDOXSRAG-QFLAVAAKSA-N
M432T422_NEG	432.163	421.968	C23H28ClNO5	(+)-isochromophilone VI	167173-91-3		C00016551	(M-H)-	0.999271	KNApSAcK_0.0.1	3	ZQLIAKJHIRHCFA-MSPHCBPLNA-N
M432T706_POS	432.238	706.332	C24H33NO6	Myxopyronin B	88192-99-8		C00018556	(M+H)+	0.999413	KNApSAcK_0.0.1	3	SPQDIDVJAZFBRL-LYGLWRDANA-N
M433T107_NEG	433.113	106.857	C21H22O10	2-(6-oxo-1-oxaspiro[2.5]octa-4-glucosyl)-6-hydroxy-1-benzofuran-3-one			zhang_Lab_Com_1781	(M-H)-	0.995516	Plantcyc_0.0.2	3	LYAYHRQWYQGYJH-AOFOMWIKSA-N
M433T354_2_NEG	433.15	354.055	C22H26O9	Eleganin	57498-84-7	C09401	C09401	(M-H)-	0.998433	KEGG_1.0	3	UWNADWZGEHDQAB-UHFFFAOYSA-N
M433T706_POS	433.241	706.327	C28H33ClN2	Buclizine	82-95-1	C07777	C07777	(M+H)+	0.999056	KEGG_1.0	3	SPQLXRCPBSSJCE-UHFFFAOYSA-N
M435T722_POS	435.387	721.631	C28H50O3	6-Deoxotyphasterol	164034-47-3		C00007278	(M+H)+	0.999922	KNApSAcK_0.0.1	3	WPHVOXMMNSLJSF-UZHALQEYNA-N
M438T723_POS	438.298	722.819	C28H39NO3	FO 2546LTerpendole E	157427-23-8		C00016560	(M+H)+	0.998966	KNApSAcK_0.0.1	3	SVYIMXYKHRBHSG-UHFFFAOYNA-N
M439T65_NEG	439.106	65.2513	C23H21ClN2O5	RSL3		C21479	C21479	(M-H)-	0.995865	KEGG_1.0	3
M439T718_POS	439.339	717.602	C26H46O5	Mimosaside A	225112-42-5		C00030774	(M+H)+	0.953081	KNApSAcK_0.0.1	3	TURVWSGULCMKTB-ZJIDGHIXNA-N
M441T764_POS	441.329	763.6	C27H46O3	20alpha,22beta-Dihydroxycholesterol;17alpha,20alpha-Dihydroxycholesterol		C05501;C05499	NA;NA	[M+Na]+;[M+Na]+	0.1091	MetDNA2	3	ISBSSBGEYIBVTO-TYKWNDPBSA-N
M442T171_NEG	442.192	171.091	C24H30ClN3O3	Variecolorin A	957780-65-3		C00040621	(M-H)-	0.999329	KNApSAcK_0.0.1	3	DKFVASQTSIAAEU-XUIVRNCCNA-N
M442T397_NEG	442.156	396.8	C14H25NO11	N-Acetyllactosamine;beta-D-Mannosyl-1,4-N-acetyl-D-glucosamine;Lacto-N-biose;1-O-[2-(Acetylamino)-2-deoxy-alpha-D-glucopyranosyl]-D-myo-Inositol		C00611;C20887;C06372;C19784	NA;NA;NA;NA	[M+CH3COO]-;[M+CH3COO]-;[M+CH3COO]-;[M+CH3COO]-	0.8596	MetDNA2	3	KFEUJDWYNGMDBV-LODBTCKLSA-N
M443T186_NEG	443.146	185.738	C22H24N2O8	Tetracycline	60-54-8	C06570	C06570	(M-H)-	0.999723	KEGG_1.0	3	DUQGREMIROGTTD-UHFFFAOYSA-N
M443T244_NEG	443.156	243.591	C23H26NO8	(13S,14R)-1,8-Dihydroxy-13-O-acetyl-N-methylcanadine		C21589	C21589	(M-H)-	0.913235	KEGG_1.0	3
M443T605_POS	443.167	604.554	C24H26O8	4'-Hydroxy-3,5,8,3'-tetramethoxy-7-prenyloxyflavone	132537-16-7		C00005024	(M+H)+	0.999208	KNApSAcK_0.0.1	3	WJFJLAXLXSENEO-UHFFFAOYSA-N
M443T764_POS	443.297	763.732	C24H42O7	1-O-(9Z,12Z,15Z-Octadecatrienoyl)-D-glucitol	138922-96-0		C00057046	(M+H)+	0.999978	KNApSAcK_0.0.1	3	KEFRSFBGIAUBNZ-UHFFFAOYSA-N
M445T97_NEG	445.236	97.1538	C25H30N6O2	MC-207,110		C11602	C11602	(M-H)-	0.999999	KEGG_1.0	3	ZIRSFJVDQYTAEK-UHFFFAOYSA-N
M448T463_POS	448.269	462.501	C25H37NO6	Dehydrobicoloridine	167868-58-8		C00028138	(M+H)+	0.966121	KNApSAcK_0.0.1	3	KCKWLTSMSXSQHY-UHFFFAOYNA-N
M449T125_NEG	449.185	124.973	C20H36O7P2	Geranylgeranyl diphosphate	6699-20-3	C00353	C00353	(M-H)-	0.992101	KEGG_1.0	3	XXANNZJIZQTCBP-UHFFFAOYSA-N
M450T65_NEG	450.176	65.4546	C23H25N5O5	Doxazosin	74191-85-8	C06970	C06970	(M-H)-	0.963388	KEGG_1.0	3	WPBGTHBSULHLRG-UHFFFAOYSA-N
M452T332_POS	452.248	331.811	C27H33NO5	Pyripyropene E	156980-53-9		C00016523	(M+H)+	0.989131	KNApSAcK_0.0.1	3	SDKNSMCWHHTGRG-VHMLGMKXNA-N
M454T747_POS	454.292	747.41	C21H44NO7P	1-palmitoyl-2-hydroxy-sn-glycero-3-phosphoethanolamine			MONA_18537	(M+H)+	0.70725	MoNA_0.0.1	2	YVYMBNSKXOXSKW-HXUWFJFHSA-N
M454T789_POS	454.249	789.256	C17H35N5O9	Antibiotics XK 88	56276-05-2		C00018121	(M+H)+	0.973379	KNApSAcK_0.0.1	3	ZAOUGJBZKPMBDW-OLKJDNDKNA-N
M455T706_2_POS	455.298	705.529	C25H42O7	GEX 1Q1	192320-34-6		C00015093	(M+H)+	0.991778	KNApSAcK_0.0.1	3	HMVDRJCEIAATNJ-NVTHFYPKNA-N
M456T280_NEG	456.18	280.404	C23H28ClN5O3	Azimilide	149908-53-2	C13777	C13777	(M-H)-	0.999006	KEGG_1.0	3	OWOHLURDBZHNGG-RXMQYKEDSA-N
M459T65_NEG	459.203	65.4404	C25H32O8	[3aR-[3aR*,4R*[E(E)],6E,9R*,10Z,11aR*]]-2-[[(2,3,3a,4,5,8,9,11a-Octahydro-9-hydroxy-6,10-dimethyl-3-methylene-2-oxocyclodeca[b]furan-4-yl)oxy]carbonyl]-2-butenyl ester 2-(hydroxymethyl)-2-butenoic acid	72057-03-5		C00011787	(M-H)-	0.999973	KNApSAcK_0.0.1	3	VZIHXHDXSDCOCX-NRLITUIPNA-N
M461T403_POS	461.177	402.753	C24H28O9	Eruberin A	90146-68-2		C00008978	(M+H)+	0.999969	KNApSAcK_0.0.1	3	BVWNFYIRLQDZHV-RUPPFFQYNA-N
M461T407_NEG	461.171	407.307	C26H26N2O6	(+)-Plicamine		C12254	C12254	(M-H)-	0.983814	KEGG_1.0	3	NZEYWBNQKCRBFO-UHFFFAOYSA-N
M461T479_POS	461.184	478.717	C24H28N2O5.HCl	Benazepril hydrochloride	86541-74-4	C07701	C07701	(M+H)+	0.998099	KEGG_1.0	3	SMEROWZSTRWXGI-HVATVPOCSA-N
M462T398_POS	462.348	398.085	C30H43N3O	Lycolucine	71384-28-6		C00028504	(M+H)+	0.987817	KNApSAcK_0.0.1	3	PPNVNOLKVFGENI-UHFFFAOYNA-N
M463T398_2_POS	462.85	398.127	C15H13Br3O2	Tribromobisphenol A	6386-73-8	C13621	C13621	(M+H)+	0.844917	KEGG_1.0	3	GDACOBAFWPGBOL-UHFFFAOYSA-N
M463T63_NEG	463.343	62.7683	C28H48O5	2,3-Diepicastasterone	121398-05-8		C00036251	(M-H)-	1	KNApSAcK_0.0.1	3	VYUIKSFYFRVQLF-VSLPTQRNNA-N
M464T814_POS	464.297	813.897	C26H41NO6	14-Acetyltalatizamine	71239-55-9		C00034995	(M+H)+	0.999672	KNApSAcK_0.0.1	3	ZHYCSYOPFIUANO-UHFFFAOYNA-N
M465T177_NEG	465.153	177.28	C26H26O8	Polystachin (flavone)(9S)-9-[(1R)-1,2-bis(Acetyloxy)-2-methylpropyl]-8,9-dihydro-5-methoxy-2-phenyl-4H-furo[2,3-h]-1-benzopyran-4-one	70270-39-2		C00013473	(M-H)-	0.998942	KNApSAcK_0.0.1	3	IOELSRBWPWTRTK-IGINRGJINA-N
M465T369_NEG	465.172	369.077	C23H30O10	Tetraludin A	73522-62-0		C00011836	(M-H)-	0.99921	KNApSAcK_0.0.1	3	WKVRXCYBZOWRLM-PHNCJMPCNA-N
M465T438_POS	465.338	437.771	C31H44O3	Corticatic acid A	160219-89-6		C00038849	(M+H)+	0.997655	KNApSAcK_0.0.1	3	ACNZSZPAYNDIRJ-SWFYLXDKNA-N
M465T475_POS	465.175	474.746	C23H28O10	Enhydrin	33880-85-2	C09405	C09405	(M+H)+	0.999502	KEGG_1.0	3	SKKTUOZKZKCGTB-UHFFFAOYSA-N
M465T63_NEG	465.358	62.7749	C28H50O5	6alpha-Hydroxy-castasterone		C15803	C15803	(M-H)-	0.999732	KEGG_1.0	3	RCSORPJBLOQPNV-UHFFFAOYSA-N
M465T770_POS	465.249	770.092	C25H36O8	Testosterone glucuronide	1180-25-2	C11134	C11134	(M+H)+	0.998941	KEGG_1.0	3	NYQURTLUMSJNPB-UHFFFAOYSA-N
M466T819_POS	466.277	818.95	C25H39NO7	14-Acetylvirescenine	71609-79-5		C00027682	(M+H)+	0.999996	KNApSAcK_0.0.1	3	QAFUNFQLCIKXQS-UHFFFAOYNA-N
M472T390_NEG	472.08	390.135	C16H19N5O10S	S-(2,4-Dinitrophenyl)glutathione	26289-39-4	C11175	C11175	(M-H)-	0.965812	KEGG_1.0	3	OCWLYWIFNDCWRZ-UHFFFAOYSA-N
M472T437_POS	472.316	437.302	C32H41NO2	Terfenadine			MONA_3786	(M+H)+	0.630264	MoNA_0.0.1	2	GUGOEEXESWIERI-UHFFFAOYSA-N
M473T134_NEG	473.196	133.86	C22H30N6O4S	Sildenafil	139755-83-2	C07259	C07259	(M-H)-	0.980155	KEGG_1.0	3	XMCRIJDSBFFGCQ-UHFFFAOYSA-N
M473T65_NEG	473.218	65.3884	C24H36O8	[(1S,2R,4aR,8aR)-1-acetyloxy-1,4a-dimethyl-6-oxo-7-propan-2-ylidene-2,3,4,5,8,8a-hexahydronaphthalen-2-yl] 3-acetyloxy-2-hydroxy-2-methylbutanoate			MoNA_23067	(M+Na-2H)-	0.766665	MoNA_0.0.1	2	LUNCZNVVYHFMOQ-ZCHNZJOUSA-N
M473T732_POS	473.327	731.6	C27H46O5	NA;NA;NA		KeggExd047534;KeggExd047535;KeggExd047528	NA;NA;NA	[M+Na]+;[M+Na]+;[M+Na]+	0.0451	MetDNA2	3	VWJSHSUTXACEPY-PLOWAOACSA-N
M474T481_2_POS	474.056	480.565	C18H20ClN3O6S2	Sporidesmin	1456-55-9		C00002363	(M+H)+	0.999959	KNApSAcK_0.0.1	3	QTONANGUNATZOU-AGJTWUPJNA-N
M474T565_POS	474.212	564.701	C25H31NO8	Senampeline A	62787-00-2		C00002115	(M+H)+	0.996319	KNApSAcK_0.0.1	3	DZBWFFPQOFEYIE-OKYWYXCKNA-N
M475T65_NEG	475.342	65.4318	C29H48O5	Oogoniol	66786-17-2		C00023816	(M-H)-	0.999175	KNApSAcK_0.0.1	3	QQEXUEXZMINFCW-AITSMQDKNA-N
M477T811_POS	477.357	810.824	C29H48O5	28-Homodolichosterone	85797-14-4		C00000193	(M+H)+	0.999938	KNApSAcK_0.0.1	3	DXUFRIYNOOTWEO-OVOQQJKKNA-N
M478T727_POS	478.293	727	C25H43O7	NA		KeggExd028935	NA	[M+Na]+	0.8932	MetDNA2	3	GLEGZMXNGBPVAX-YVYRLAJASA-N
M479T445_POS	479.267	445.473	C26H38O8	4'-Demethylsordarin4'-O-Demethylsordarin4-O-Demethylsordarin	178970-49-5		C00015132	(M+H)+	0.999881	KNApSAcK_0.0.1	3	YTWDSZAPPKUSFS-VEGSNKKTNA-N
M480T309_POS	480.316	308.685	C29H41N3O3	Lyngbyatoxin A acetate	70497-15-3		C00046803	(M+H)+	0.984249	KNApSAcK_0.0.1	3	WUGMGNWGTQDXDH-VWXDLVHONA-N
M480T435_NEG	480.033	435.227	C17H12F9NO3S	T 0901317	293754-55-9	C15630	C15630	(M-H)-	0.98254	KEGG_1.0	3	DEYOPPCMWKYOEN-UHFFFAOYSA-N
M481T63_NEG	481.353	62.7986	C28H50O6	CF 24Sekothrixide	139182-77-7		C00017195	(M-H)-	0.999994	KNApSAcK_0.0.1	3	KJKRQOTYPMAJRP-ZHONQUJTNA-N
M484T355_POS	484.385	354.71	C30H49N3O2	Oxolucidine A	221316-49-0		C00028783	(M+H)+	0.955903	KNApSAcK_0.0.1	3	QRIZONDFXOOWTA-UBBRGXTJNA-N
M485T390_NEG	485.092	390.2	C14H23N4O8P2S	2-(alpha-Hydroxyethyl)thiamine diphosphate		C05125	NA	[M+NH4-2H]-	0.2007	MetDNA2	3	RRUVJGASJONMDY-UHFFFAOYSA-O
M488T421_NEG	488.181	421.026	C19H31N5O8S	SB 203207	277753-32-9		C00015518	(M-H)-	0.978707	KNApSAcK_0.0.1	3	HDXFGBFIEQUETL-DSCOMPIGNA-N
M492T311_NEG	492.172	311.269	C19H33N4O7S2-	(E)-1-(glutathion-S-yl)-N-hydroxy-ω-(methylsulfanyl)octan-1-imine			zhang_Lab_Com_1984	(M-H)-	0.999929	Plantcyc_0.0.2	3	BTIMTMCNIPNGRC-KQWNVCNZSA-M
M494T744_POS	494.317	744.331	C21H43N5O8	Combimicin B1	72265-93-1		C00018342	(M+H)+	0.998052	KNApSAcK_0.0.1	3	QRFTYPADWBSLMZ-JJCWFDQWNA-N
M495T152_NEG	495.2	151.961	C28H32O8	(1R,4S,7R,8S)-7-[(2E,4E)-hexa-2,4-dienoyl]-3-hydroxy-8-[(2S)-3-hydroxy-2,4-dimethyl-5-oxo-2,5-dihydrofuran-2-yl]-5-[(2E,4E)-1-hydroxyhexa-2,4-dien-1-ylidene]-1,3-dimethylbicyclo[2.2.2]octane-2,6-dione			MoNA_35124	(M-H)-	0.807786	MoNA_0.0.1	2	POOKHYNGUAZJAE-ZTHROODHSA-N
M496T151_NEG	496.203	151.287	C20H35NO13	Validacin	37248-47-8		C00018797	(M-H)-	0.998765	KNApSAcK_0.0.1	3	JARYYMUOCXVXNK-METIAYAZNA-N
M496T787_POS	496.339	786.962	C24H50NO7P	PC(16:0/0:0)	14863-27-5		MONA_18371	(M+H)+	0.819168	MoNA_0.0.1	2	ASWBNKHCZGQVJV-UHFFFAOYSA-N
M497T404_POS	497.162	403.83	C21H30O12	(2R,3S,4S,5R,6R)-2-(hydroxymethyl)-6-[[(2R,3S,4S,5R,6S)-3,4,5-trihydroxy-6-(2-hydroxy-4-prop-2-enylphenoxy)oxan-2-yl]methoxy]oxane-3,4,5-triol			MoNA_24685	(M+Na)+	0.723536	MoNA_0.0.1	2	JSQKCXPOJUGOCX-LWZURRPWSA-N
M498T165_NEG	498.183	165.443	C19H33NO14	Adiposin 1	83764-11-8		C00018447	(M-H)-	0.999982	KNApSAcK_0.0.1	3	GDEQRGXFOXVCHI-XWBXRGQJNA-N
M499T224_NEG	499.183	223.765	C23H32O12	Seguinoside J	257888-16-7		C00040275	(M-H)-	0.999985	KNApSAcK_0.0.1	3	LFLLAUFDKMXSRX-CFCULXLANA-N
M499T869_POS	499.359	868.839	C35H46O2	Neurosporaxanthin	2468-88-4		C00003781	(M+H)+	0.976539	KNApSAcK_0.0.1	3	UGJYMKZYSUMAKJ-ZGMBEONKSA-N
M501T800_POS	501.339	800.496	C29H44N2O5	Pseudotrienic acid B lactone	552819-65-5		C00014888	(M+H)+	0.983028	KNApSAcK_0.0.1	3	BMWFPIGVZGRBAD-AIPCXHJPNA-N
M502T393_NEG	502.177	393	C17H30N2O12S	Mycothiol		C06717	NA	[M+NH4-2H]-	0.9558	MetDNA2	3	MQBCDKMPXVYCGO-MGQAWMCHSA-N
M503T239_NEG	503.133	239.193	C28H24O9	Bequinostatin A	151013-37-5		C00016840	(M-H)-	0.999959	KNApSAcK_0.0.1	3	RKXRXHADKSOULC-UHFFFAOYNA-N
M503T434_NEG	503.162	433.805	C18H32O16	Raffinose			MONA_15969	(M-H)-	0.836018	MoNA_0.0.1	2	MUPFEKGTMRGPLJ-ZQSKZDJDSA-N
M504T444_2_POS	503.987	444.089	C16H19Br2N5O4	Aerophobin 2	87075-23-8	C17163	C17163	(M+H)+	0.99948	KEGG_1.0	3	VBSCQJAMVXAYPJ-OAHLLOKOSA-N
M504T783_POS	504.322	783.133	C25H45NO9	Pederin	27973-72-4	C15760	C15760	(M+H)+	0.788689	KEGG_1.0	3	VPOIFXPNQWGTEQ-UHFFFAOYSA-N
M506T169_NEG	506.136	168.94	C17H25N5O13	Polyoxin B	19396-06-6	C06692	C06692	(M-H)-	0.987427	KEGG_1.0	3	VTXVGVNLYGSIAR-UHFFFAOYSA-N
M507T137_NEG	507.244	136.726	C30H36O7	Exiguaflavanone J	156281-20-8		C00008539	(M-H)-	0.987275	KNApSAcK_0.0.1	3	FKVFNTSBPLZWEG-UHFFFAOYNA-N
M507T154_NEG	507.163	154.176	C28H28O9	Chrysomycin ANSC 613946	82196-88-1		C00018426	(M-H)-	0.99996	KNApSAcK_0.0.1	3	OMDANBMKOUVKAG-UHFFFAOYNA-N
M508T94_POS	508.201	93.7106	C20H35N4O7S2-	(E)-1-(glutathion-S-yl)-N-hydroxy-ω-(methylsulfanyl)nonan-1-imine			zhang_Lab_Com_2010	(M+H)+	0.995036	Plantcyc_0.0.2	3	GPZLPQNMTKAECU-ULJHMMPZSA-M
M509T202_NEG	509.143	202.291	C27H26O10	Piperenol A triacetate	134476-92-9		C00057032	(M-H)-	0.999879	KNApSAcK_0.0.1	3	UGMVPWAZGUPKPL-WSOYEBOPSA-N
M509T72_POS	509.147	71.9347	C27H24O10	Picramnioside D	238753-47-4		C00037635	(M+H)+	0.999952	KNApSAcK_0.0.1	3	KJRJUXVMCQKUFG-IXXSZUHNNA-N
M511T419_POS	511.327	419.232	C28H46O8	Paxillosterone	190519-36-9		C00041079	(M+H)+	0.999559	KNApSAcK_0.0.1	3	FWHGDMDGGPTQCK-MGOUTOPPNA-N
M514T207_POS	514.321	207.352	C30H43NO6	Bisparthenolidine	112078-76-9		C00011739	(M+H)+	0.86992	KNApSAcK_0.0.1	3	DXIYNAXXEJWFNB-UCGXYBPONA-N
M515T146_NEG	515.249	146.111	C25H40O11	Eriojaposide B		C17889	C17889	(M-H)-	0.998886	KEGG_1.0	3	KGTXJCLOHNDDIC-VXGBXAGGSA-N
M515T780_2_POS	515.379	780.383	C32H50O5	3-O-Acetylpomolic acid	15914-62-2		C00029507	(M+H)+	0.975487	KNApSAcK_0.0.1	3	KIJYSICAJWQCER-ADDIGHRONA-N
M516T784_POS	516.332	783.9	C27H46O6S	NA;NA		KeggExd047520;KeggExd047164	NA;NA	[M+NH4]+;[M+NH4]+	0.6977	MetDNA2	3	URJVHHGROFHVHA-TYKWNDPBSA-N
M520T476_POS	520.228	475.621	C20H33N5O11	FK 156FR 900156	76490-22-7		C00018463	(M+H)+	0.990431	KNApSAcK_0.0.1	3	RNZKYQHTFUFVSS-UHFFFAOYNA-N
M522T74_POS	522.202	74.4391	C18H32O16	Melezitose			MoNA_15038	(M+NH4)+	0.801679	MoNA_0.0.1	2	QWIZNVHXZXRPDR-WSCXOGSTSA-N
M529T829_POS	529.388	829.335	C40H48	3,3',4,4',7,7',8,8'-Octadehydro-beta,beta-carotene	116180-16-6		C00022801	(M+H)+	0.997777	KNApSAcK_0.0.1	3	YIEZHIVCQXSQNO-ZKUOVEGJSA-N
M531T802_POS	531.273	801.6	C24H31N7O6	N-Acetylpuromycin		C07032	NA	[M+NH4]+	0.0544	MetDNA2	3	LADKVYSQIGJMFP-IYRMOJGWSA-N
M532T297_NEG	532.251	297.362	C29H35N5O5	ErgovalineEN	2873-38-3		C00011228	(M-H)-	0.984907	KNApSAcK_0.0.1	3	BGHDUTQZGWOQIA-NHFSJYMXNA-N
M532T725_POS	532.347	724.952	C31H43N6O2	Ageline B	88874-28-6		C00049976	(M+H)+	0.996067	KNApSAcK_0.0.1	3	RMQCUXMZENQTAP-MXIFJDNFNA-N
M535T880_POS	535.399	880.3	C32H54O6	Concentricol D	479669-81-3		C00036926	(M+H)+	0.979209	KNApSAcK_0.0.1	3	MIYUGOVPVJJFCL-PSXJSKBVNA-N
M537T743_POS	537.338	742.977	C30H48O8	ATakanawaene A	627509-56-2		C00014920	(M+H)+	0.992869	KNApSAcK_0.0.1	3	XZNYCRZDVXCORM-UDHUQMDDNA-N
M537T876_POS	537.377	875.805	C31H52O7	Cyclopassifloic acid A	292167-34-1		C00046689	(M+H)+	0.99994	KNApSAcK_0.0.1	3	DHBRFQPOOWANLV-QSXOWLGYNA-N
M538T161_NEG	538.214	161.161	C29H33NO9	Stephisoferuline	30511-63-8		C00025131	(M-H)-	0.989674	KNApSAcK_0.0.1	3	YYOXLLHHBARIFS-UXBLZVDNNA-N
M538T452_1_POS	537.864	451.969	C10H10MoN5O7PS3-2	thio-molybdenum cofactor			zhang_Lab_Com_2056	(M+H)+	0.926111	Plantcyc_0.0.2	3	QNGJROMMAHOOFQ-JSUDGWJLSA-J
M539T277_NEG	539.242	276.719	C34H36O6	Isovouacapenol E	640739-47-5		C00031915	(M-H)-	0.997728	KNApSAcK_0.0.1	3	SCMZVYCEBFUYQW-HADBPTIVNA-N
M539T466_2_POS	539.328	466.388	C30H42N4O5	Sanjoinine G2	107494-21-3		C00028962	(M+H)+	0.999189	KNApSAcK_0.0.1	3	CZLGNKWWWPJGFM-YIQLZBEBNA-N
M541T160_NEG	541.223	160.234	C33H34O7	Cochinchinenin B	956103-77-8		C00038816	(M-H)-	0.996747	KNApSAcK_0.0.1	3	QFWXEYRQNKRQDH-UHFFFAOYNA-N
M541T392_POS	541.188	392.009	C32H28O8	Vestitol-(6->3)-7,2'-dihydroxy-4'-methoxyflav-2-ene	132586-73-3		C00006578	(M+H)+	0.991488	KNApSAcK_0.0.1	3	HXDYGXYRNIPKRC-TWYLJJHKNA-N
M542T466_POS	542.219	465.516	C26H35N3O5.2HCl	Dimethylaminoethyl reserpilinate dihydrochloride	3735-84-0	C13441	C13441	(M+H)+	0.999308	KEGG_1.0	3	IUIDQLRVWWELCS-UHFFFAOYSA-N
M549T428_NEG	549.167	428.3	C27H32N2O8	Raucaffricine		C02074	NA	[M+K-2H]-	0.9139	MetDNA2	3	OSJPGOJPRNTSHP-ICYIRATMSA-N
M553T802_POS	553.256	801.703	C26H42O11	(2S,3R,5S,9R)-2,3-dihydroxy-14-(hydroxymethyl)-5,9-dimethyl-14-{[(2S,3R,4S,5S,6R)-3,4,5-trihydroxy-6-(hydroxymethyl)oxan-2-yl]oxy}tetracyclo[11.2.1.0¹,¹⁰.0⁴,⁹]hexadecane-5-carboxylic acid			MoNA_36047	(M+Na)+	0.668251	MoNA_0.0.1	2	QUCGBWQRLWOVBR-BBJJSLPGSA-N
M557T299_NEG	557.223	298.889	C26H38O13	Lobetyolinin	142451-48-7		C00030685	(M-H)-	0.996936	KNApSAcK_0.0.1	3	GDLSOFWVVAOUJI-FWTOVJONNA-N
M561T786_POS	561.397	785.647	C37H52O4	Basilol	942591-86-8		C00029791	(M+H)+	0.999824	KNApSAcK_0.0.1	3	CQHCJXYZMUYPIT-QXSYRSHVNA-N
M563T276_NEG	563.198	275.959	C18H37N4O14P	Kanamycin A 3'-phosphate	17029-36-6	C03281	C03281	(M-H)-	0.997844	KEGG_1.0	3	COLNVLDHVKWLRT-QMMMGPOBSA-N
M563T428_NEG	563.182	428.1	C18H32O16	Raffinose;D-Gal alpha 1->6D-Gal alpha 1->6D-Glucose;Cellotriose;1F-beta-D-Fructosylsucrose;6F-alpha-D-Galactosylsucrose		C00492;C05404;C06219;C03661;C03848	NA;NA;NA;NA;NA	[M+CH3COO]-;[M+CH3COO]-;[M+CH3COO]-;[M+CH3COO]-;[M+CH3COO]-	0.732	MetDNA2	3	MUPFEKGTMRGPLJ-ZQSKZDJDSA-N
M564T276_NEG	564.201	276.007	C27H39N3O4S3	Micacocidin(-)-Micacocidin	194733-72-7		C00028579	(M-H)-	0.97978	KNApSAcK_0.0.1	3	GGWOUCUSNYVHOC-XKVXBRDBNA-N
M565T286_NEG	565.334	285.813	C38H46O4	3,4-Diketo-2',3'-dihydroxy-2-nor-beta-carotene	28081-85-8		C00023157	(M-H)-	0.992903	KNApSAcK_0.0.1	3	ARWSMLJBTDZOCF-KNZSRCDBNA-N
M565T410_NEG	565.047	410.117	C15H24N2O17P2	Uridine diphosphate glucose			MONA_16050	(M-H)-	0.820074	MoNA_0.0.1	2	HSCJRCZFDFQWRP-JZMIEXBBSA-N
M565T802_POS	565.409	801.787	C40H52O2	3,4-Didehydro-2'-hydroxy-beta,beta-caroten-2-one	63596-36-1		C00022973	(M+H)+	0.981904	KNApSAcK_0.0.1	3	MEGJFBMZAFAOIJ-RIRRTMASNA-N
M567T379_POS	567.238	378.862	C35H34O7	Iryantherin E	132396-75-9		C00007976	(M+H)+	0.995956	KNApSAcK_0.0.1	3	SZMFBSFODIJZSV-ONEGZZNKNA-N
M567T456_2_POS	567.429	456.435	C33H58O7	Antibiotic X 14889D	97671-94-8		C00016788	(M+H)+	0.976815	KNApSAcK_0.0.1	3	HTVYQCLJTJPTPF-UHFFFAOYNA-N
M570T414_POS	570.358	414.243	C37H47NO4	Janthitrem C	73561-91-8	C20601	C20601	(M+H)+	0.997693	KEGG_1.0	3
M572T463_POS	572.358	463.497	C33H49NO7	23-O-beta-D-Glucopyranosyl-20-isoveratramine	148440-62-4		C00027722	(M+H)+	0.998706	KNApSAcK_0.0.1	3	AYOMVZRFSHNOFY-UHFFFAOYNA-N
M573T398_POS	573.237	398.125	C30H36O11	KadsurarinKadsurarin II	51670-41-8		C00030582	(M+H)+	0.999934	KNApSAcK_0.0.1	3	DHEFJFKRWXSOLG-GXDHUFHONA-N
M573T443_POS	573.341	443.383	C33H48O8	6,8a-Seco-6,8a-deoxy-5-oxoavermectin ''2b'' aglycone		C11953	C11953	(M+H)+	0.986732	KEGG_1.0	3	LXKLUWFIBVXFGX-UHFFFAOYSA-N
M575T504_NEG	575.181	504.3	C18H32N2O13S	S-(Hydroxymethyl)mycothiol		C18235	NA	[M+CH3COO]-	0.4074	MetDNA2	3	QHDGYCVBKYWETJ-JPFSBEFCSA-N
M578T395_NEG	578.193	395.005	C27H33NO13	Lonijaposide A	1016988-21-8		C00039650	(M-H)-	0.996799	KNApSAcK_0.0.1	3	KAHJSQLAOFTJLF-FPZZPKIRNA-N
M578T831_POS	578.405	831.378	C33H55NO7	tomatidine galactoside			zhang_Lab_Com_2157	(M+H)+	0.997691	Plantcyc_0.0.2	3	JDRMNHOIHYWSFN-JFUMCEBXSA-N
M579T121_NEG	579.208	120.536	C28H36O13	Acanthoside BEleutheroside E1(+)-Syringaresinol 4'-O-beta-glucopyranoside(+)-Syringaresinol O-beta-D-glucoside(+)-Syringaresinol-4-O-beta-D-glucopyranoside	7374-79-0		C00002632	(M-H)-	0.99622	KNApSAcK_0.0.1	3	WEKCEGQSIIQPAQ-YEIDTUEENA-N
M581T65_NEG	581.406	65.3634	C40H54O3	2,3-Dihydroxyechinenone(2,3-trans)-2,3-Dihydroxy-beta,beta-caroten-4-one			C00023002	(M-H)-	0.939918	KNApSAcK_0.0.1	3	ATZSDDALXBKOQD-OAFLIELJNA-N
M582T742_POS	582.369	741.627	C31H51NO9	4'-Deoxycirramycin A1Antibiotic 67-694Antibiotic M 4365A2Antibiotic T 1124CJuvenimicin A3M 4365A2NSC 175150RosamicinRosaramicinSch 14947	35834-26-5		C00018851	(M+H)+	0.979615	KNApSAcK_0.0.1	3	IUPCWCLVECYZRV-ZRDIBKRKNA-N
M589T831_POS	589.428	831.279	C39H56O4	(E)-Betulin-3-p-coumarate3-O-(E)-p-Coumaroylbetulin3-(E)-p-Coumaroylbetulin	144424-80-6		C00019797	(M+H)+	0.998378	KNApSAcK_0.0.1	3	FKTQBZHKUPHHSC-JLKNNSKRNA-N
M590T462_POS	590.339	462.5	C33H43N5O5	O-12'-Methyl-alpha-ergokryptine			C00011235	(M+H)+	0.982312	KNApSAcK_0.0.1	3	IBKONBFVCDMGDA-TZWMYICKNA-N
M591T358_NEG	591.266	358.279	C34H40O9	Moreollic acid	173792-68-2		C00032031	(M-H)-	0.946828	KNApSAcK_0.0.1	3	YWPUDSYPVZVGNW-IDOISQTKNA-N
M592T66_NEG	592.335	66.4625	C35H47NO7	Rhizoxin D	103528-77-4		C00028902	(M-H)-	0.977058	KNApSAcK_0.0.1	3	BDCIVUTULLELHY-CBXMWUDYNA-N
M593T384_POS	593.367	383.952	C33H52O9	Agavoside A	56857-65-9		C00003562	(M+H)+	0.999657	KNApSAcK_0.0.1	3	NVCUAFIUMZCPGV-HCGSYDDWNA-N
M601T816_POS	601.42	815.964	C35H56N2O6	3'-N-Acetyl-4'-O-(14-methylheptadecanoyl)fusarochromanone	136762-44-2		C00055095	(M+H)+	0.959204	KNApSAcK_0.0.1	3	NQLASHIWANSPGZ-UHFFFAOYSA-N
M604T428_NEG	604.208	428.3	C20H35NO16	alpha-D-Galactosyl-1,3-beta-D-galactosyl-1,4-N-acetyl-D-glucosamine		C04847	NA	[M+CH3COO]-	0.6224	MetDNA2	3	NNISLDGFPWIBDF-LQHNAXJESA-N
M605T760_POS	605.408	760.078	C35H56O8	Cauloside A(+)-Cauloside AHederagenin 3-O-alpha-L-arabinopyranosideHederagenin 3-O-arabinosideLeontoside A	17184-21-3		C00003527	(M+H)+	0.999224	KNApSAcK_0.0.1	3	QUBNLZCADIYAFW-QQTXJTAONA-N
M606T166_NEG	606.184	166.006	C28H38BrN3O7	Geodiamolide J	244157-92-4		C00049546	(M-H)-	0.987631	KNApSAcK_0.0.1	3	FQAPXMRHZCQORT-UHFFFAOYNA-N
M607T890_POS	607.291	890.097	C36H38N4O5	Methyl pheophorbide a	5594-30-9		C00000332	(M+H)+	0.999363	KNApSAcK_0.0.1	3	IWKYEJKHXKRZIJ-PIEZJCHHNA-N
M608T331_POS	608.237	331.431	C29H37NO13	Maytoline	31146-55-1		C00013128	(M+H)+	0.999926	KNApSAcK_0.0.1	3	CYZIYICOTBDCKH-UHFFFAOYNA-N
M609T766_POS	609.418	766.294	C38H56O6	Ulmicin A	336621-22-8		C00046484	(M+H)+	0.998857	KNApSAcK_0.0.1	3	SFWXTEAVJISKCL-PBVAVEHVNA-N
M611T479_2_POS	611.386	478.604	C38H55ClO4	Karavoate K	1269766-63-3		C00053398	(M+H)+	0.995025	KNApSAcK_0.0.1	3	VDZGTDUEYLQIJL-UUDKRSAZSA-N
M615T326_POS	615.405	325.675	C40H54O5	4',4'-dihydroxyadonixanthin			zhang_Lab_Com_2267	(M+H)+	0.997291	Plantcyc_0.0.2	3	FXGRLMRSIUVXCI-UWFIBFSHSA-N
M619T777_POS	619.308	776.54	C40H42O6	Spiranthesol	125263-69-6		C00015876	(M+H)+	0.995741	KNApSAcK_0.0.1	3	HXPPUWDAQKHJLL-UHFFFAOYSA-N
M619T801_POS	619.439	800.559	C40H58O5	Latoxanthin(3S,3'S,5R,5'R,6R,6'S)-5,6-Epoxy-5,5',6,6'-tetrahydro-3,3',5',6'-tetrahydroxy-beta,beta-carotene	95034-11-0		C00022945	(M+H)+	0.990508	KNApSAcK_0.0.1	3	IHFACKVTKFGBBA-YFUVOBOANA-N
M621T740_POS	621.44	739.981	C36H60O8	3-O-(beta-D-Glucopyranosyl)-soyasapogenol B	181998-75-4		C00019002	(M+H)+	0.945917	KNApSAcK_0.0.1	3	SOMDRJIVEKIXDG-NHCWYZLENA-N
M621T95_NEG	621.437	95.2141	C36H62O8	(20S)-ginsenoside Rh2			zhang_Lab_Com_2279	(M-H)-	0.997676	Plantcyc_0.0.2	3	CKUVNOCSBYYHIS-IRFFNABBSA-N
M623T427_NEG	623.223	427.128	C31H41ClO11	Frajunolide K	1058643-50-7		C00039227	(M-H)-	0.999996	KNApSAcK_0.0.1	3	KRSRSVXCOOXXNY-KKDVFPBWNA-N
M633T428_NEG	633.128	428.2	C20H32N6O12S2	Glutathione disulfide		C00127	NA	[M+Na-2H]-	0.6435	MetDNA2	3	YPZRWBKMTBYPTK-BJDJZHNGSA-N
M634T428_NEG	634.132	428.395	C27H29N3O13S	Aflatoxin B1exo-8,9-epoxide-GSH	68385-50-2	C11278	C11278	(M-H)-	0.954024	KEGG_1.0	3	SXINVWXSZUQKSW-UHFFFAOYSA-N
M635T503_NEG	635.203	502.924	C30H36O15	Linoside B	38890-93-6		C00006300	(M-H)-	0.997196	KNApSAcK_0.0.1	3	SHCSQYSECQXBOS-RUDHIADONA-N
M636T341_NEG	636.179	340.521	C29H33O16	Pelargonidin 3-(6''-acetylglucoside)-5-glucoside			C00006761	(M-H)-	0.803474	KNApSAcK_0.0.1	3	MJVQNNAMTLJZPX-SFYWUSEQNA-O
M638T433_NEG	638.186	432.862	C29H35O16	Rosinin	20016-74-4		C00006693	(M-H)-	0.958046	KNApSAcK_0.0.1	3	ILGWGUVHTRBYJV-SFYWUSEQNA-O
M641T504_2_NEG	641.168	503.794	C35H30O12	Hydnowightin	71392-06-8		C00000675	(M-H)-	0.991909	KNApSAcK_0.0.1	3	KMYJDVOGPCWOTR-IFRROFPPNA-N
M643T444_POS	643.405	444.238	C34H58O11	brassinolide-23-O-glucoside			zhang_Lab_Com_2320	(M+H)+	0.999787	Plantcyc_0.0.2	3	ZGXCUMDOLQMEFX-GFSZBVRDSA-N
M650T66_NEG	649.504	66.2258	C39H70O7	1-[18-hydroxyoeoyl]-2-[18-hydroxy-linoleoyl]-sn-glycerol			zhang_Lab_Com_2326	(M-H)-	0.995582	Plantcyc_0.0.2	3	RCALBBVHQNUWNO-OSFDYRCISA-N
M652T899_POS	652.352	899.32	C38H45N5O5	Scutianine F	64309-19-9	C10014	C10014	(M+H)+	0.974371	KEGG_1.0	3	ASIGVDLTBLZXNC-UHFFFAOYSA-N
M658T756_POS	658.473	756.405	C38H63N3O6	Neofolitispate 3	229160-52-5		C00028666	(M+H)+	0.896388	KNApSAcK_0.0.1	3	DUDPOWWATBYITC-QHERETLENA-N
M659T542_POS	659.377	541.694	C37H54O10	Bugbanoside E	340258-12-0		C00032788	(M+H)+	0.999914	KNApSAcK_0.0.1	3	UDOJTOJMVPPABO-DQLODTMXNA-N
M661T718_POS	661.378	718.254	C41H48N4O4	Accedinine	61551-77-7		C00025763	(M+H)+	0.999747	KNApSAcK_0.0.1	3	NZQQNPWOZBAVEC-WGIBKUGSNA-N
M664T391_NEG	664.189	391.092	C30H35NO16	Oleracein C	872100-56-6		C00057615	(M-H)-	0.945179	KNApSAcK_0.0.1	3	FDKIQKZQSBQELL-DBIVONCISA-N
M665T458_NEG	665.214	457.9	C24H42O21	Stachyose;Isolychnose;Lychnose;Cellotetraose		C01613;C03989;C08242;C02013	NA;NA;NA;NA	[M-H]-;[M-H]-;[M-H]-;[M-H]-	0.9407	MetDNA2	3	UQZIYBXSHAGNOE-XNSRJBNMSA-N
M666T337_NEG	666.189	336.931	C30H35O17	Peonidin acetyl 3,5-diglucoside			C00006865	(M-H)-	0.831298	KNApSAcK_0.0.1	3	KOJLDSZARRTMAS-QUFQUMMLNA-O
M669T739_POS	669.418	738.702	C43H56O6	Garciyunnanin B	1073496-60-2		C00055889	(M+H)+	0.993841	KNApSAcK_0.0.1	3	WDKKQHYVIAHOGB-QUYSQOHQSA-N
M670T400_NEG	670.253	400.09	C34H41NO13	TAN 1120	131443-34-0		C00016816	(M-H)-	0.999306	KNApSAcK_0.0.1	3	IYMKZHJAGBHDOV-UHFFFAOYNA-N
M670T739_POS	670.422	738.759	C36H55N5O7	Pseudodestruxin B	342573-58-4		C00046331	(M+H)+	0.91585	KNApSAcK_0.0.1	3	CNPDLOWQKDIMOD-BJHGHFSQNA-N
M676T514_NEG	675.699	514.236	C46H92O2	Myricyl palmitate	6027-71-0		C00051689	(M-H)-	0.94405	KNApSAcK_0.0.1	3	KMEHEQFDWWYZIO-UHFFFAOYSA-N
M684T489_POS	684.429	488.603	C43H57NO6	Nodulisporic acid C1	204205-72-1		C00043775	(M+H)+	0.980017	KNApSAcK_0.0.1	3	MCGZCRGDIAILMI-DAAREIOYNA-N
M685T389_NEG	685.231	389.483	C31H42O17	Isonuezhenide	112693-22-8		C00010762	(M-H)-	0.987278	KNApSAcK_0.0.1	3	BXFDSXRULGPMLO-OOROXEKTNA-N
M686T838_POS	686.468	838.302	C34H63N5O9	Ahpatinin CNSC 272671Pepsin inhibitor S 735APepstatinPepstatin AProcidin S 735A	26305-03-3		C00018785	(M+H)+	0.999622	KNApSAcK_0.0.1	3	FAXGPCHRFPCXOO-SMFWGKLXNA-N
M687T514_2_NEG	687.222	513.829	C41H36O10	CE 33DHatomarubigin D	139501-93-2		C00017189	(M-H)-	0.999221	KNApSAcK_0.0.1	3	AASPEXAITKEFPE-UHFFFAOYNA-N
M693T901_POS	693.454	901.249	C39H64O10	Eryloside S	1000871-35-1		C00039162	(M+H)+	0.951186	KNApSAcK_0.0.1	3	GINBFIKPQCMDIA-RDBWTYIBNA-N
M698T65_NEG	698.472	65.3224	C35H65N5O9	Pepstatin B	38752-29-3		C00018845	(M-H)-	0.997081	KNApSAcK_0.0.1	3	QTNFTTFYVXJGEA-UHFFFAOYNA-N
M711T458_NEG	711.219	457.674	C16H20O9	Gentiopicroside			MoNA_7371	(2M-H)-	0.674087	MoNA_0.0.1	2	DUAGQYUORDTXOR-UHFFFAOYNA-N
M713T96_NEG	712.536	95.9838	C40H75NO9	AS 1-3	115074-93-6		C00054981	(M-H)-	0.94974	KNApSAcK_0.0.1	3	HOMYIYLRRDTKAA-XRJMOXAESA-N
M715T113_NEG	714.508	113.291	C39H74NO8P	L-alpha-Phosphatidylethanolamine (Soy)			MassBank_16117	(M-H)-	0.832692	MassBank_0.0.2	2	HBZNVZIRJWODIB-NHCUFCNUSA-N
M717T67_NEG	717.471	67.2807	C41H66O10	Argentinic acid F	229626-29-3		C00049616	(M-H)-	0.720746	KNApSAcK_0.0.1	3	YSHYULKXCNYPOT-ZYQPNPPPNA-N
M718T410_POS	718.469	410.086	C37H67NO12	Erythromycin B		C06653	C06653	(M+H)+	0.92203	KEGG_1.0	3	SJWKGDGUQTWDRV-UHFFFAOYSA-N
M71T326_NEG	71.0123	325.7	C3H4O2	Pyruvaldehyde		C00546	L0281	[M-H]-	1	MetDNA2	2	AIJULSRZWUXGPQ-UHFFFAOYSA-N
M721T514_NEG	721.193	513.814	C40H34O13	Formononetin 7-O-(2'',6''-di-O-(E-p-coumaroyl)glucoside)7-Hydroxy-4'-methoxyisoflavone 7-O-(2'',6'-di-O-E-p-coumaroyl)-glucoside	264625-44-7		C00019722	(M-H)-	0.999999	KNApSAcK_0.0.1	3	GSUCRXNVNQIYKV-CZJQLYNQNA-N
M723T220_NEG	723.381	219.901	C40H56N2O10	Leupyrrin C	618911-34-5		C00044875	(M-H)-	0.989104	KNApSAcK_0.0.1	3	XLXHKRNRAZZHCX-ITZKEPMANA-N
M726T145_NEG	726.392	144.529	C31H53N9O11	Antrimycin B	82518-60-3		C00018413	(M-H)-	0.715541	KNApSAcK_0.0.1	3	IJJBWCDJBSWQCR-CJLVFECKNA-N
M72T399_NEG	72.0075	398.632	C2H3NO2	Iminoglycine	4472-12-02	C15809	C15809	(M-H)-	0.966183	KEGG_1.0	3	FBSIZVUGUWJEEP-UHFFFAOYSA-N
M731T707_POS	731.491	707.339	C46H66O7	(3R,2'S)-Myxol 2'-alpha-L-fucoside		C15941	C15941	(M+H)+	0.973529	KEGG_1.0	3	FLTRYCUWSKFHSS-UHFFFAOYSA-N
M73T938_POS	72.9373	937.953	CaS	Calcium sulfide	20548-54-3	C17392	C17392	(M+H)+	0.735287	KEGG_1.0	3	GIOXJWTXELYBSD-KRWDZBQOSA-N
M741T164_NEG	741.496	164.066	C44H70O9	Mycolactone		C12151	C12151	(M-H)-	0.992207	KEGG_1.0	3	UBOGEXSQACVGEC-UHFFFAOYSA-K
M741T69_NEG	741.471	68.838	C32H62N12O8	Argimicin A	321846-46-2		C00015716	(M-H)-	0.987325	KNApSAcK_0.0.1	3	AJXRMWZKJMAIRX-UHFFFAOYNA-N
M742T70_NEG	742.475	69.6623	C40H65N5O8	Nocardichelin A	944727-10-0		C00039864	(M-H)-	0.98439	KNApSAcK_0.0.1	3	DRENPLQXPKBWFG-LKSBBMKRNA-N
M747T71_NEG	746.506	70.882	C40H76O10P-	1-oleoyl-2-palmitoyl-phosphatidylglycerol			zhang_Lab_Com_2407	(M-H)-	0.939233	Plantcyc_0.0.2	3	GTCKEWVHTGGUSN-HGWHEPCSSA-M
M74T423_NEG	74.0231	423.228	C2H5NO2	Glycine	56-40-6	C00037	C00037	(M-H)-	0.967091	KEGG_1.0	3	YMTINGFKWWXKFG-UHFFFAOYSA-N
M74T458_1_NEG	73.9143	458.131	As	Arsenic	7440-38-2	C06269	C06269	(M-H)-	0.999984	KEGG_1.0	3	SJEYSFABYSGQBG-UHFFFAOYSA-M
M74T930_POS	74.097	929.831	C4H11N	Diethylamine	109-89-7		C00050439	(M+H)+	0.998616	KNApSAcK_0.0.1	3	HPNMFZURTQLUMO-UHFFFAOYSA-N
M750T96_NEG	749.518	96.1929	C43H74O10	1-18:2-2-16:2-monogalactosyldiacylglycerol			zhang_Lab_Com_2413	(M-H)-	0.973669	Plantcyc_0.0.2	3	DJVQAKQVQXIHEL-UILGYWMGSA-N
M755T387_POS	755.419	387.35	C39H62O14	Turrillianoside	943900-57-0		C00034733	(M+H)+	0.993597	KNApSAcK_0.0.1	3	GLANCWZQIQVJID-XDKLTXQNNA-N
M759T730_POS	758.569	729.888	C42H80NO8P	1-palmitoyl-2-linoleoyl-phosphatidylcholine			zhang_Lab_Com_2432	(M+H)+	0.998924	Plantcyc_0.0.2	3	JLPULHDHAOZNQI-ZTIMHPMXSA-N
M75T140_NEG	75.0072	139.585	C2H4O3	Glycolic acid			MONA_15725	(M-H)-	0.83445	MoNA_0.0.1	2	AEMRFAOFKBGASW-UHFFFAOYSA-N
M75T932_POS	75.1003	931.694	C4H12N	Tetramethylammonium		C20292	C20292	(M+H)+	0.803218	KEGG_1.0	3	JXXUMCIVRUWCTN-UHFFFAOYSA-N
M767T389_NEG	767.185	389.193	C32H36N2O20	2'-O-Apiosylphyllocactin	290313-63-2		C00034383	(M-H)-	0.984818	KNApSAcK_0.0.1	3	DHLKWTYFRQQWEW-FPEQPRHNNA-N
M773T523_NEG	773.212	522.901	C40H38O16	Catechin 5-O-(2-feruloyl-6-p-coumaroyl-beta-D-glucopyranoside)	103215-60-7		C00008848	(M-H)-	0.997445	KNApSAcK_0.0.1	3	DFZHDDNFAQXALN-QWEQKNAVNA-N
M785T522_2_NEG	785.246	521.928	C42H50Cl4N2O4	Estradiol mustard	22966-79-6	C19493	C19493	(M-H)-	0.999348	KEGG_1.0	3	XSYWWDNCOHKBLL-OAHLLOKOSA-N
M786T224_NEG	786.291	224.344	C39H49NO16	Nogalamycin	1404-15-5	C18633	C18633	(M-H)-	0.854177	KEGG_1.0	3	PXNNZLRZPULPTM-VIFPVBQESA-N
M786T477_POS	786.425	476.747	C39H63NO15	Leucomycin A8	18361-50-7	C14061	C14061	(M+H)+	0.989979	KEGG_1.0	3	FDSGXEOIPBWJIH-UHFFFAOYSA-N
M786T523_NEG	786.222	522.945	C34H43O21	Peonidin 3-gentiotrioside			C00006690	(M-H)-	0.998369	KNApSAcK_0.0.1	3	GIPOLQTYBBGBER-HUHRTAAGNA-O
M789T428_NEG	789.272	427.999	C31H47N6O16P	5-Methyl-5,6,7,8-tetrahydromethanopterin	92481-97-5	C04488	C04488	(M-H)-	0.99955	KEGG_1.0	3	GJCOSYZMQJWQCA-UHFFFAOYSA-N
M78T458_1_NEG	77.9119	458.194	Br-	bromide		C01324	zhang_Lab_Com_0067	(M-H)-	0.990246	Plantcyc_0.0.2	3	CPELXLSAUQHCOX-UHFFFAOYSA-M
M798T239_NEG	798.269	238.522	C43H45NO14	Majusimine B	1097648-75-3		C00047302	(M-H)-	0.945379	KNApSAcK_0.0.1	3	LVPVDAUVYZESNO-JKAPJOBLNA-N
M799T458_NEG	799.237	457.501	C35H44O21	Tricin 7-rutinoside-4'-glucoside	58795-16-7		C00004468	(M-H)-	0.929632	KNApSAcK_0.0.1	3	DTHALOCPATWECM-XQGOJNRXNA-N
M799T514_2_NEG	799.265	514.201	C36H48O20	Lamiuside B	925676-09-1		C00030624	(M-H)-	0.981102	KNApSAcK_0.0.1	3	ZESLEBMVQBSQNZ-KXSNJOQINA-N
M79T93_NEG	78.9173	93.2197	ZnO	Zinc oxide	1314-13-2	C12570	C12570	(M-H)-	0.996327	KEGG_1.0	3	MPNHIJFFGKXDNJ-UHFFFAOYSA-N
M805T118_NEG	804.569	118.185	C41H79N3O12	Tulathromycin A	217500-96-4	C21788	C21788	(M-H)-	0.718158	KEGG_1.0	3
M805T174_NEG	805.362	173.552	C32H54N8O16	Muracein B	90965-61-0		C00018577	(M-H)-	0.998488	KNApSAcK_0.0.1	3	JJLNIKUTLBJNSR-CASKHVRINA-N
M813T174_NEG	813.391	174.035	C38H64O17	(2S,3R,4R,5R,6S)-2-[(2R,3S,4R,5R,6R)-4,5-dihydroxy-2-(hydroxymethyl)-6-[[7-[2-hydroxy-1-[3,4,5-trihydroxy-6-(hydroxymethyl)oxan-2-yl]oxyethyl]-1,1,4a,7-tetramethyl-3,4,4b,5,6,8,10,10a-octahydro-2H-phenanthren-2-yl]oxy]oxan-3-yl]oxy-6-methyloxane-3,4,5-triol			MoNA_15696	(M+Na-2H)-	0.70089	MoNA_0.0.1	2	IYTSQVVPSDQONH-BINIWEQPSA-N
M817T514_2_NEG	817.254	513.964	C39H46O19	Tabularisin B	945831-42-5		C00040429	(M-H)-	0.997059	KNApSAcK_0.0.1	3	QTCZMZUMCQYMIT-JVLHMFGGNA-N
M81T157_NEG	80.9733	156.809	H3PO3	Phosphonic acid	13598-36-2	C06701	C06701	(M-H)-	0.971842	KEGG_1.0	3	FJLUATLTXUNBOT-UHFFFAOYSA-N
M81T66_NEG	80.9636	66.3551	H2O3S	Sulfurous acid	7782-99-2		C00050497	(M-H)-	0.989342	KNApSAcK_0.0.1	3	LSNNMFCWUKXFEE-UHFFFAOYSA-N
M826T428_NEG	826.244	427.712	C43H42ClN3O12	Deshydroxy-C-1027 chromophore		C11441	C11441	(M-H)-	0.911166	KEGG_1.0	3	UZMVSVHUTOAPTD-UHFFFAOYSA-N
M827T478_NEG	827.267	477.7	C30H52O26	Cellopentaose		C06218	NA	[M-H]-	0.8771	MetDNA2	3	FTNIPWXXIGNQQF-FFFJRYSISA-N
M829T478_NEG	829.273	477.659	C37H50O21	Scroside A	211566-90-4		C00024144	(M-H)-	0.999161	KNApSAcK_0.0.1	3	QCWRXFOYRDQGNB-VCFWCYBSNA-N
M835T571_POS	835.408	570.652	C43H62O16	Quadranoside IX	297141-60-7		C00033331	(M+H)+	0.997123	KNApSAcK_0.0.1	3	KTOMTVREHDYENB-RXRMLSIQNA-N
M83T66_NEG	82.9525	66.1331	HClO3	Chloric acid	7790-93-4	C01485	C01485	(M-H)-	0.966756	KEGG_1.0	3	SBUQZKJEOOQSBV-UHFFFAOYSA-N
M85T72_POS	85.0289	72.2	C4H4O2	3-Butynoic acid		C06144	S0373	[M+H]+	0.9999	MetDNA2	2	KKAHGSQLSTUDAV-UHFFFAOYSA-N
M867T63_POS	867.238	63.3081	C42H42O20	(3S,4R)-7-hydroxy-3-[(3S,4R)-7-hydroxy-4-(4-hydroxyphenyl)-2-oxo-5-[(2S,3R,4S,5S,6R)-3,4,5-trihydroxy-6-(hydroxymethyl)oxan-2-yl]oxy-3,4-dihydrochromen-3-yl]-4-(4-hydroxyphenyl)-5-[(2S,3R,4S,5S,6R)-3,4,5-trihydroxy-6-(hydroxymethyl)oxan-2-yl]oxy-3,4-dihydrochromen-2-one			MoNA_36544	(M+H)+	0.699469	MoNA_0.0.1	2	AYJLVEAOIKOWIP-DUKVQSBLSA-N
M86T63_POS	86.0605	62.8265	C4H7NO	Acetone cyanohydrin	75-86-5	C02659	C02659	(M+H)+	0.997844	KEGG_1.0	3	JDLSRXWHEBFHNC-UHFFFAOYSA-N
M86T78_POS	86.0969	77.7663	C5H11N	Piperidine	110-89-4	C01746	shen_5159_HMDB34301	(M+H)+	0.722702	HMDB_0.0.2	2	NQRYJNQNLNOLGT-UHFFFAOYSA-N
M87T63_POS	87.0445	63.3081		DIACETYL			RPLC_262	(M+H)+	0.768646	MS_0.0.2	1
M884T530_1_NEG	883.747	529.996	C56H100O7	Citruslanosteroside	1236770-08-3		C00054721	(M-H)-	0.938883	KNApSAcK_0.0.1	3	RNZBTDCPEXSVQV-CYZVRBIRSA-N
M886T473_POS	886.487	473.099	C55H65MgN4O5-	geranylgeranyl chlorophyll a			zhang_Lab_Com_2551	(M+H)+	0.996641	Plantcyc_0.0.2	3	PVVDHFSOQKVTKK-ZNLWZYPOSA-L
M88T91_NEG	88.0025	91.1972	C2H3NO3	Oxamic acid	471-47-6		C00053618	(M-H)-	0.999151	KNApSAcK_0.0.1	3	SOWBFZRMHSNYGE-UHFFFAOYSA-N
M88T917_POS	88.0761	916.618	C4H9NO	Morpholine	110-91-8	C14452	shen_4890_HMDB31581	(M+H)+	0.822833	HMDB_0.0.2	2	YNAVUWVOSKDBBP-UHFFFAOYSA-N
M893T391_NEG	893.312	391.104	C43H50N4O17	Precorrin 3B		C06406	C06406	(M-H)-	0.990389	KEGG_1.0	3	ZVSGUZQJNXHNIL-UHFFFAOYSA-N
M901T460_POS	901.477	460.39	C45H72O18	Borassoside B	943518-94-3		C00029839	(M+H)+	0.999812	KNApSAcK_0.0.1	3	HMDYSOWCVAYVMA-BQMKLPKVNA-N
M904T523_2_NEG	904.294	522.875	C35H52N7O19P	Tetrahydrosarcinapterin	137360-17-9	C18802	C18802	(M-H)-	0.949922	KEGG_1.0	3	YDWPTKQXFDTCSD-VIFPVBQESA-N
M918T537_2_NEG	918.277	537.197	C46H49NO19	Tripterygiumine F	1616264-65-3		C00056234	(M-H)-	0.9162	KNApSAcK_0.0.1	3	INTUZWVQVCYQHS-UHFFFAOYSA-N
M922T537_NEG	922.29	537.081	C42H53N6NiO14	15,17(3)-Seco-F430-17(3)-acid		C21512	C21512	(M-H)-	0.999945	KEGG_1.0	3
M928T477_NEG	928.316	476.85	C42H55N7O13S2	Scleritodermin A	663597-92-0		C00043909	(M-H)-	0.882129	KNApSAcK_0.0.1	3	FBWRNVAZLCEZQO-JLFDIONCNA-N
M929T537_NEG	929.3	536.85	C47H50N2O18	Hyponine D	259823-31-9		C00039395	(M-H)-	0.980455	KNApSAcK_0.0.1	3	BDKQPFFHSCFTQW-UHFFFAOYNA-N
M938T397_POS	937.517	397.167	C49H76O17	Arabidopside C	852369-54-1		C00042236	(M+H)+	0.999945	KNApSAcK_0.0.1	3	GXTGTCSHGJLVPW-SIMHLUFANA-N
M93T94_POS	93.0702	93.8412	C7H8	Toluene	108-88-3	C01455	C01455	(M+H)+	0.998516	KEGG_1.0	3	DXGLGDHPHMLXJC-UHFFFAOYSA-N
M940T232_NEG	939.643	232.299	C56H93O9P	beta-D-Mannosylphosphodecaprenol		C04150	C04150	(M-H)-	0.919499	KEGG_1.0	3	NLWCWEGVNJVLAX-UHFFFAOYSA-N
M94T915_POS	94.0655	915.478	C6H7N	Aniline	62-53-3	C00292	MassBank_446	(M+H)+	0.845566	MassBank_0.0.2	2	PAYRUJLWNCNPSJ-UHFFFAOYSA-N
M957T441_POS	957.467	441.328	C47H72O20	Platycoside M-2	917482-68-9		C00031064	(M+H)+	0.999885	KNApSAcK_0.0.1	3	AMFATATVKIIQQF-BUHFBGKBNA-N
M958T478_NEG	958.238	477.645	C44H47O24	Pelargonidin 3-(6''-p-coumarylsambubioside)-5-(6'''-malonylglucoside)	175738-01-9		C00006780	(M-H)-	0.947835	KNApSAcK_0.0.1	3	XAXWFBFMOAEBBT-CSKZOLHRNA-O
M95T129_NEG	94.9792	128.685	CH4SO3	Methanesulfonic acid	75-75-2	C11145	C11145	(M-H)-	0.96677	KEGG_1.0	3	XYGMEFJSKQEBTO-KUJXMBTLSA-N
M95T94_POS	95.0495	93.8294	C6H6O	Phenol	108-95-2	D01960	MONA_18506	(M+H)+	0.728281	MoNA_0.0.1	2	ISWSIDIOOBJBQZ-UHFFFAOYSA-N
M963T349_NEG	963.48	349.061	C46H76O21	Ascalonicoside D	953782-44-0		C00054969	(M-H)-	0.98123	KNApSAcK_0.0.1	3	XJXIHKNRUWKFRJ-ZZNRATRZSA-N
M965T433_POS	965.475	433.086	C46H64N10O13	Micropeptin EI 964	449205-28-1		C00045342	(M+H)+	0.992134	KNApSAcK_0.0.1	3	WCCRMFNYIYCRFM-WFSBVUFYNA-N
M97T477_1_NEG	97.0328	476.94	C5H6O2	Furfuryl alcohol2-Furanmethanolalpha-Furylcarbinol	98-00-0		C00029456	(M-H)-	0.999913	KNApSAcK_0.0.1	3	XPFVYQJUAUNWIW-UHFFFAOYSA-N
M985T530_2_NEG	985.322	530.039	C44H58O25	Diphylloside C	125028-59-3		C00005817	(M-H)-	0.996935	KNApSAcK_0.0.1	3	AASIAAVALAOIOH-GROKPGQFNA-N
M989T492_NEG	989.319	492.323	C36H62O31	Cellohexaose		C06217	C06217	(M-H)-	0.995442	KEGG_1.0	3	SHCRDCOTRILILT-NXHRZFHOSA-N
M991T332_NEG	991.476	332.32	C47H76O22	Aesculioside Ib	886840-34-2		C00034783	(M-H)-	0.979979	KNApSAcK_0.0.1	3	VEASXVOURLKRSS-BADQYDSJNA-N
M993T783_POS	992.557	783.155	C48H77N7O15	Deoxymulundocandin	138626-63-8		C00017258	(M+H)+	0.999999	KNApSAcK_0.0.1	3	GWBOEEVOSDBARW-UHFFFAOYNA-N
M995T458_POS	994.519	458.497	C50H71N7O14	Micropeptin E	914606-81-8		C00047515	(M+H)+	0.99504	KNApSAcK_0.0.1	3	FDGKXYTYNOAXMH-IZTMYIIYNA-N
M99T917_POS	99.0557	916.648	C4H6N2O	1H-Imidazole-4-methanol	822-55-9	C05562	C05562	(M+H)+	0.997901	KEGG_1.0	3	AFABGHUZZDYHJO-UHFFFAOYSA-N
M99T957_POS	99.0443	956.54	C5H6O2	Furfuryl alcohol	98-00-0	C20441	C20441	(M+H)+	0.999291	KEGG_1.0	3	OHEYHUALRXTCMY-UHFFFAOYSA-N
For some features, multiple annotation was retained, because it is hard to distinguish which isoform the feature belongs to based on MS1 and MS2 information.

## Sheet: Table S2
Table S2. Classification of 776 metabolites with high-confidence annotation.
Compound id	Superclass	Class	Subclass
M327T937_POS	Organohalogen compounds	Vinyl halides	Vinyl bromides
M111T72_NEG	Alkaloids and derivatives	Vinca alkaloids
M242T859_POS	Alkaloids and derivatives	Tropane alkaloids
M131T931_POS	Organoheterocyclic compounds	Triazines	1,3,5-triazines
M190T877_POS	Organoheterocyclic compounds	Triazines	1,3,5-triazines
M504T783_POS	Organoheterocyclic compounds	Thiophenes	Thiophene carboxylic acids and derivatives
M506T169_NEG	Organosulfur compounds	Thiols	Alkylthiols
M409T108_NEG	Organosulfur compounds	Thioethers	Aryl thioethers
M373T752_POS	Organosulfur compounds	Thioethers	Aryl thioethers
M327T766_2_POS	Organosulfur compounds	Thioethers	Aryl thioethers
M111T937_2_POS	Organoheterocyclic compounds	Thiochromanes
M542T466_POS	Organoheterocyclic compounds	Tetrazines	Aminotetrazines
M886T473_POS	Organoheterocyclic compounds	Tetrapyrroles and derivatives	Chlorins
M607T890_POS	Organoheterocyclic compounds	Tetrapyrroles and derivatives	Chlorins
M381T189_NEG	Benzenoids	Tetralins
M249T66_NEG	Organoheterocyclic compounds	Tetrahydroisoquinolines
M449T125_NEG	Organoheterocyclic compounds	Tetrahydroisoquinolines
M504T444_2_POS	Organoheterocyclic compounds	Tetrahydroisoquinolines
M170T772_POS	Organoheterocyclic compounds	Tetrahydroisoquinolines
M270T873_POS	Organoheterocyclic compounds	Tetrahydroisoquinolines
M573T398_POS	Phenylpropanoids and polyketides	Tannins	Hydrolyzable tannins
M178T459_POS	Organosulfur compounds	Sulfoxides
M259T466_POS	Phenylpropanoids and polyketides	Stilbenes
M417T223_NEG	Phenylpropanoids and polyketides	Stilbenes
M1035T651_POS	Lipids and lipid-like molecules	Steroids and steroid derivatives	Steroidal glycosides
M659T542_POS	Lipids and lipid-like molecules	Steroids and steroid derivatives	Cycloartanols and derivatives
M343T409_POS	Lipids and lipid-like molecules	Steroids and steroid derivatives	Steroidal alkaloids
M435T722_POS	Lipids and lipid-like molecules	Steroids and steroid derivatives	Bile acids, alcohols and derivatives
M210T61_NEG	Lipids and lipid-like molecules	Steroids and steroid derivatives	Steroid esters
M421T324_NEG	Lipids and lipid-like molecules	Steroids and steroid derivatives	Pregnane steroids
M95T129_NEG	Lipids and lipid-like molecules	Steroids and steroid derivatives	Steroid esters
M461T479_POS	Lipids and lipid-like molecules	Steroids and steroid derivatives	Bile acids, alcohols and derivatives
M345T812_POS	Lipids and lipid-like molecules	Steroids and steroid derivatives	Steroid esters
M347T814_POS	Lipids and lipid-like molecules	Steroids and steroid derivatives	Hydroxysteroids
M335T912_POS	Lipids and lipid-like molecules	Steroids and steroid derivatives	Pregnane steroids
M347T814_POS	Lipids and lipid-like molecules	Steroids and steroid derivatives	Hydroxysteroids
M397T601_POS	Lipids and lipid-like molecules	Steroids and steroid derivatives	Oxosteroids
M335T912_POS	Lipids and lipid-like molecules	Steroids and steroid derivatives	Pregnane steroids
M463T63_NEG	Lipids and lipid-like molecules	Steroids and steroid derivatives	Bile acids, alcohols and derivatives
M611T479_2_POS	Lipids and lipid-like molecules	Steroids and steroid derivatives	Cucurbitacins
M345T796_POS	Lipids and lipid-like molecules	Steroids and steroid derivatives	Bile acids, alcohols and derivatives
M643T444_POS	Lipids and lipid-like molecules	Steroids and steroid derivatives	Steroid lactones
M405T746_POS	Lipids and lipid-like molecules	Steroids and steroid derivatives	Bile acids, alcohols and derivatives
M511T419_POS	Lipids and lipid-like molecules	Steroids and steroid derivatives	Bile acids, alcohols and derivatives
M382T435_NEG	Lipids and lipid-like molecules	Steroids and steroid derivatives	Androstane steroids
M371T805_POS	Lipids and lipid-like molecules	Steroids and steroid derivatives	Azasteroids and derivatives
M305T706_POS	Lipids and lipid-like molecules	Steroids and steroid derivatives	Pregnane steroids
M901T460_POS	Lipids and lipid-like molecules	Steroids and steroid derivatives	Steroidal glycosides
M171T946_POS	Lipids and lipid-like molecules	Steroids and steroid derivatives	Androstane steroids
M344T676_POS	Lipids and lipid-like molecules	Steroids and steroid derivatives	Oxosteroids
M477T811_POS	Lipids and lipid-like molecules	Steroids and steroid derivatives	Stigmastanes and derivatives
M475T65_NEG	Lipids and lipid-like molecules	Steroids and steroid derivatives	Stigmastanes and derivatives
M884T530_1_NEG	Lipids and lipid-like molecules	Steroids and steroid derivatives	Steroidal glycosides
M537T876_POS	Lipids and lipid-like molecules	Steroids and steroid derivatives	Cycloartanols and derivatives
M578T831_POS	Lipids and lipid-like molecules	Steroids and steroid derivatives	Steroidal glycosides
M755T387_POS	Lipids and lipid-like molecules	Steroids and steroid derivatives	Steroidal glycosides
M593T384_POS	Lipids and lipid-like molecules	Steroids and steroid derivatives	Steroidal glycosides
M713T96_NEG	Lipids and lipid-like molecules	Sphingolipids	Glycosphingolipids
M382T789_POS	Lipids and lipid-like molecules	Sphingolipids	Phosphosphingolipids
M99T917_POS	Hydrocarbons	Saturated hydrocarbons	Alkanes
M119T67_POS	Hydrocarbons	Saturated hydrocarbons	Alkanes
M433T354_2_NEG	Hydrocarbons	Saturated hydrocarbons	Alkanes
M685T389_NEG	Lipids and lipid-like molecules	Saccharolipids
M578T395_NEG	Lipids and lipid-like molecules	Saccharolipids
M344T796_POS	Organoheterocyclic compounds	Quinolizines
M358T65_NEG	Organoheterocyclic compounds	Quinolizidines
M419T441_NEG	Organoheterocyclic compounds	Quinolines and derivatives
M245T281_NEG	Organoheterocyclic compounds	Quinolines and derivatives	Aminoquinolines and derivatives
M378T750_POS	Organoheterocyclic compounds	Quinolines and derivatives	Quinolones and derivatives
M268T98_NEG	Organoheterocyclic compounds	Quinolines and derivatives	Quinolones and derivatives
M294T61_NEG	Organoheterocyclic compounds	Quinolines and derivatives	Quinolones and derivatives
M245T297_POS	Organoheterocyclic compounds	Quinolines and derivatives	Indoloquinolines
M153T772_POS	Organoheterocyclic compounds	Quinolines and derivatives	Quinoline carboxylic acids
M259T748_POS	Organoheterocyclic compounds	Quinolines and derivatives
M208T861_POS	Organoheterocyclic compounds	Quinolidines
M484T355_POS	Organoheterocyclic compounds	Quinolidines
M462T398_POS	Organoheterocyclic compounds	Quinolidines
M249T933_POS	Organoheterocyclic compounds	Pyrrolizines
M186T170_NEG	Organoheterocyclic compounds	Pyrrolizidines
M362T829_POS	Organoheterocyclic compounds	Pyrrolines
M414T926_POS	Organoheterocyclic compounds	Pyrrolines
M310T604_POS	Organoheterocyclic compounds	Pyrrolidines	N-alkylpyrrolidines
M198T623_POS	Organoheterocyclic compounds	Pyrrolidines	N-alkylpyrrolidines
M463T398_2_POS	Organoheterocyclic compounds	Pyrroles	Substituted pyrroles
M408T860_POS	Organoheterocyclic compounds	Pyrimidodiazepines
M565T410_NEG	Nucleosides, nucleotides, and analogues	Pyrimidine nucleotides	Pyrimidine nucleotide sugars
M243T139_NEG	Nucleosides, nucleotides, and analogues	Pyrimidine nucleosides
M350T367_2_POS	Organoheterocyclic compounds	Pyridines and derivatives	Hydropyridines
M122T931_POS	Organoheterocyclic compounds	Pyridines and derivatives	Methylpyridines
M309T65_NEG	Organoheterocyclic compounds	Pyridines and derivatives	Pyridinecarboxylic acids and derivatives
M159T148_POS	Organoheterocyclic compounds	Pyridines and derivatives
M178T933_POS	Organoheterocyclic compounds	Pyridines and derivatives
M193T79_POS	Organoheterocyclic compounds	Pyridines and derivatives	Pyrrolidinylpyridines
M351T783_POS	Organoheterocyclic compounds	Pyridines and derivatives	Pyridinium derivatives
M247T86_POS	Organoheterocyclic compounds	Pyrazolopyrimidines
M185T83_POS	Organoheterocyclic compounds	Pyrans	Pyranones and derivatives
M293T68_NEG	Organoheterocyclic compounds	Pyrans	Pyranones and derivatives
M107T706_POS	Nucleosides, nucleotides, and analogues	Purine nucleotides	Purine ribonucleotides
M102T967_POS	Organoheterocyclic compounds	Pteridines and derivatives	Pterins and derivatives
M538T452_1_POS	Organoheterocyclic compounds	Pteridines and derivatives	Pterins and derivatives
M193T937_NEG	Organic 1,3-dipolar compounds	Propargyl-type 1,3-dipolar organic compounds	Diazo compounds
M459T65_NEG	Lipids and lipid-like molecules	Prenol lipids	Terpene lactones
M693T901_POS	Lipids and lipid-like molecules	Prenol lipids	Triterpenoids
M623T427_NEG	Lipids and lipid-like molecules	Prenol lipids	Terpene lactones
M455T706_2_POS	Lipids and lipid-like molecules	Prenol lipids	Terpene glycosides
M439T718_POS	Lipids and lipid-like molecules	Prenol lipids	Terpene glycosides
M247T842_POS	Lipids and lipid-like molecules	Prenol lipids	Triterpenoids
M565T286_NEG	Lipids and lipid-like molecules	Prenol lipids	Triterpenoids
M615T326_POS	Lipids and lipid-like molecules	Prenol lipids	Tetraterpenoids
M389T297_NEG	Lipids and lipid-like molecules	Prenol lipids	Terpene glycosides
M532T725_POS	Lipids and lipid-like molecules	Prenol lipids	Diterpenoids
M480T309_POS	Lipids and lipid-like molecules	Prenol lipids	Monoterpenoids
M319T773_POS	Lipids and lipid-like molecules	Prenol lipids	Quinone and hydroquinone lipids
M431T125_NEG	Lipids and lipid-like molecules	Prenol lipids	Sesquiterpenoids
M323T811_POS	Lipids and lipid-like molecules	Prenol lipids	Diterpenoids
M479T445_POS	Lipids and lipid-like molecules	Prenol lipids	Terpene glycosides
M619T801_POS	Lipids and lipid-like molecules	Prenol lipids	Tetraterpenoids
M210T862_POS	Lipids and lipid-like molecules	Prenol lipids	Monoterpenoids
M353T62_NEG	Lipids and lipid-like molecules	Prenol lipids	Sesquiterpenoids
M817T514_2_NEG	Lipids and lipid-like molecules	Prenol lipids	Triterpenoids
M717T67_NEG	Lipids and lipid-like molecules	Prenol lipids	Sesquiterpenoids
M464T814_POS	Lipids and lipid-like molecules	Prenol lipids	Diterpenoids
M581T65_NEG	Lipids and lipid-like molecules	Prenol lipids	Tetraterpenoids
M529T829_POS	Lipids and lipid-like molecules	Prenol lipids	Diterpenoids
M429T66_NEG	Lipids and lipid-like molecules	Prenol lipids	Triterpenoids
M415T536_POS	Lipids and lipid-like molecules	Prenol lipids	Sesquiterpenoids
M269T912_POS	Lipids and lipid-like molecules	Prenol lipids	Sesquiterpenoids
M592T66_NEG	Lipids and lipid-like molecules	Prenol lipids	Terpene lactones
M255T281_POS	Lipids and lipid-like molecules	Prenol lipids	Monoterpenoids
M317T655_POS	Lipids and lipid-like molecules	Prenol lipids	Terpene glycosides
M515T780_2_POS	Lipids and lipid-like molecules	Prenol lipids	Triterpenoids
M565T802_POS	Lipids and lipid-like molecules	Prenol lipids	Tetraterpenoids
M481T63_NEG	Lipids and lipid-like molecules	Prenol lipids	Terpene lactones
M373T378_POS	Lipids and lipid-like molecules	Prenol lipids	Terpene glycosides
M609T766_POS	Lipids and lipid-like molecules	Prenol lipids	Triterpenoids
M237T735_POS	Lipids and lipid-like molecules	Prenol lipids	Sesquiterpenoids
M285T859_POS	Lipids and lipid-like molecules	Prenol lipids	Diterpenoids
M157T700_POS	Lipids and lipid-like molecules	Prenol lipids	Monoterpenoids
M589T831_POS	Lipids and lipid-like molecules	Prenol lipids	Triterpenoids
M621T740_POS	Lipids and lipid-like molecules	Prenol lipids	Terpene glycosides
M605T760_POS	Lipids and lipid-like molecules	Prenol lipids	Triterpenoids
M535T880_POS	Lipids and lipid-like molecules	Prenol lipids	Triterpenoids
M465T369_NEG	Lipids and lipid-like molecules	Prenol lipids	Terpene lactones
M499T869_POS	Lipids and lipid-like molecules	Prenol lipids	Sesquaterpenoids
M273T700_POS	Lipids and lipid-like molecules	Prenol lipids	Diterpenoids
M237T310_POS	Lipids and lipid-like molecules	Prenol lipids	Sesquiterpenoids
M466T819_POS	Lipids and lipid-like molecules	Prenol lipids	Diterpenoids
M385T562_POS	Lipids and lipid-like molecules	Prenol lipids	Diterpenoids
M835T571_POS	Lipids and lipid-like molecules	Prenol lipids	Terpene glycosides
M514T207_POS	Lipids and lipid-like molecules	Prenol lipids	Terpene lactones
M374T733_POS	Lipids and lipid-like molecules	Prenol lipids	Monoterpenoids
M567T456_2_POS	Lipids and lipid-like molecules	Prenol lipids	Sesterterpenoids
M561T786_POS	Lipids and lipid-like molecules	Prenol lipids	Triterpenoids
M621T95_NEG	Lipids and lipid-like molecules	Prenol lipids	Triterpenoids
M248T931_POS	Lipids and lipid-like molecules	Prenol lipids	Monoterpenoids
M991T332_NEG	Lipids and lipid-like molecules	Prenol lipids	Terpene glycosides
M151T76_POS	Lipids and lipid-like molecules	Prenol lipids	Diterpenoids
M539T277_NEG	Lipids and lipid-like molecules	Prenol lipids	Diterpenoids
M957T441_POS	Lipids and lipid-like molecules	Prenol lipids	Triterpenoids
M448T463_POS	Lipids and lipid-like molecules	Prenol lipids	Diterpenoids
M256T1025_NEG	Organoheterocyclic compounds	Piperidines
M86T78_POS	Organoheterocyclic compounds	Piperidines
M135T395_POS	Benzenoids	Phenols	1-hydroxy-2-unsubstituted benzenoids
M262T123_POS	Benzenoids	Phenols	1-hydroxy-2-unsubstituted benzenoids
M193T62_NEG	Benzenoids	Phenols	Methoxyphenols
M384T436_NEG	Benzenoids	Phenols	Halophenols
M332T724_POS	Benzenoids	Phenols	Nitrophenols
M293T95_NEG	Benzenoids	Phenols	Methoxyphenols
M233T745_POS	Benzenoids	Phenols	1-hydroxy-2-unsubstituted benzenoids
M148T354_NEG	Benzenoids	Phenols	1-hydroxy-2-unsubstituted benzenoids
M95T94_POS	Benzenoids	Phenols	1-hydroxy-4-unsubstituted benzenoids
M314T470_POS	Benzenoids	Phenols	Methoxyphenols
M154T958_POS	Benzenoids	Phenols	Benzenediols
M153T331_POS	Benzenoids	Phenols	Methoxyphenols
M205T945_NEG	Benzenoids	Phenol ethers	Anisoles
M250T643_POS	Benzenoids	Phenol ethers	Anisoles
M164T453_POS	Benzenoids	Phenol ethers	Aminophenyl ethers
M377T939_2_NEG	Benzenoids	Phenol esters
M445T97_NEG	Benzenoids	Phenanthrenes and derivatives
M322T153_NEG	Benzenoids	Phenanthrenes and derivatives	Phenanthrols
M297T730_POS	Benzenoids	Phenanthrenes and derivatives
M965T433_POS	Organic acids and derivatives	Peptidomimetics	Depsipeptides
M686T838_POS	Organic acids and derivatives	Peptidomimetics	Hybrid peptides
M995T458_POS	Organic acids and derivatives	Peptidomimetics	Depsipeptides
M670T739_POS	Organic acids and derivatives	Peptidomimetics	Depsipeptides
M606T166_NEG	Organic acids and derivatives	Peptidomimetics	Depsipeptides
M251T723_POS	Organoheterocyclic compounds	Oxepanes
M88T917_POS	Organoheterocyclic compounds	Oxazinanes	Morpholines
M192T756_POS	Organoheterocyclic compounds	Oxazinanes	Morpholines
M171T96_NEG	Organoheterocyclic compounds	Oxanes
M195T402_NEG	Organic oxygen compounds	Organooxygen compounds	Carbohydrates and carbohydrate conjugates
M227T254_POS	Organic oxygen compounds	Organooxygen compounds	Carbohydrates and carbohydrate conjugates
M191T398_NEG	Organic oxygen compounds	Organooxygen compounds	Alcohols and polyols
M365T135_NEG	Organic oxygen compounds	Organooxygen compounds	Carbohydrates and carbohydrate conjugates
M432T706_POS	Organic oxygen compounds	Organooxygen compounds	Carbonyl compounds
M507T154_NEG	Organic oxygen compounds	Organooxygen compounds	Carbohydrates and carbohydrate conjugates
M496T151_NEG	Organic oxygen compounds	Organooxygen compounds	Carbohydrates and carbohydrate conjugates
M416T424_NEG	Organic oxygen compounds	Organooxygen compounds	Carbohydrates and carbohydrate conjugates
M197T163_POS	Organic oxygen compounds	Organooxygen compounds	Carbonyl compounds
M315T312_NEG	Organic oxygen compounds	Organooxygen compounds	Carbohydrates and carbohydrate conjugates
M179T263_1_NEG	Organic oxygen compounds	Organooxygen compounds	Carbohydrates and carbohydrate conjugates
M213T99_POS	Organic oxygen compounds	Organooxygen compounds	Carbonyl compounds
M161T126_2_POS	Organic oxygen compounds	Organooxygen compounds	Ketene acetals
M179T326_NEG	Organic oxygen compounds	Organooxygen compounds	Carbohydrates and carbohydrate conjugates
M499T224_NEG	Organic oxygen compounds	Organooxygen compounds	Carbohydrates and carbohydrate conjugates
M401T303_NEG	Organic oxygen compounds	Organooxygen compounds	Carbohydrates and carbohydrate conjugates
M1007T429_NEG	Organic oxygen compounds	Organooxygen compounds	Carbohydrates and carbohydrate conjugates
M218T330_NEG	Organic oxygen compounds	Organooxygen compounds	Alcohols and polyols
M181T318_2_NEG	Organic oxygen compounds	Organooxygen compounds	Carbohydrates and carbohydrate conjugates
M135T399_NEG	Organic oxygen compounds	Organooxygen compounds	Carbohydrates and carbohydrate conjugates
M220T289_NEG	Organic oxygen compounds	Organooxygen compounds	Carbohydrates and carbohydrate conjugates
M248T142_POS	Organic oxygen compounds	Organooxygen compounds	Carbohydrates and carbohydrate conjugates
M422T125_NEG	Organic oxygen compounds	Organooxygen compounds	Carbohydrates and carbohydrate conjugates
M638T433_NEG	Organic oxygen compounds	Organooxygen compounds	Carbohydrates and carbohydrate conjugates
M503T434_NEG	Organic oxygen compounds	Organooxygen compounds	Carbohydrates and carbohydrate conjugates
M665T458_NEG	Organic oxygen compounds	Organooxygen compounds	Carbohydrates and carbohydrate conjugates
M220T92_POS	Organic oxygen compounds	Organooxygen compounds	Alcohols and polyols
M341T390_NEG	Organic oxygen compounds	Organooxygen compounds	Carbohydrates and carbohydrate conjugates
M417T108_NEG	Organic oxygen compounds	Organooxygen compounds	Carbohydrates and carbohydrate conjugates
M269T309_NEG	Organic oxygen compounds	Organooxygen compounds	Carbohydrates and carbohydrate conjugates
M269T326_NEG	Organic oxygen compounds	Organooxygen compounds	Carbohydrates and carbohydrate conjugates
M498T165_NEG	Organic oxygen compounds	Organooxygen compounds	Carbohydrates and carbohydrate conjugates
M119T199_NEG	Organic oxygen compounds	Organooxygen compounds	Carbohydrates and carbohydrate conjugates
M829T478_NEG	Organic oxygen compounds	Organooxygen compounds	Carbohydrates and carbohydrate conjugates
M219T938_NEG	Organic oxygen compounds	Organooxygen compounds	Carbonyl compounds
M799T514_2_NEG	Organic oxygen compounds	Organooxygen compounds	Carbohydrates and carbohydrate conjugates
M392T819_POS	Organic oxygen compounds	Organooxygen compounds	Carbohydrates and carbohydrate conjugates
M309T804_POS	Organic oxygen compounds	Organooxygen compounds	Alcohols and polyols
M416T62_NEG	Organic oxygen compounds	Organooxygen compounds	Carbohydrates and carbohydrate conjugates
M380T794_POS	Organic oxygen compounds	Organooxygen compounds	Ethers
M103T936_2_POS	Organic oxygen compounds	Organooxygen compounds	Ethers
M401T107_NEG	Organic oxygen compounds	Organooxygen compounds	Alcohols and polyols
M417T385_POS	Organic oxygen compounds	Organooxygen compounds	Carbohydrates and carbohydrate conjugates
M582T742_POS	Organic oxygen compounds	Organooxygen compounds	Carbohydrates and carbohydrate conjugates
M309T734_POS	Organic oxygen compounds	Organooxygen compounds	Carbonyl compounds
M145T134_NEG	Organic oxygen compounds	Organooxygen compounds	Alcohols and polyols
M494T744_POS	Organic oxygen compounds	Organooxygen compounds	Carbohydrates and carbohydrate conjugates
M115T95_NEG	Organic oxygen compounds	Organooxygen compounds	Carbonyl compounds
M417T142_NEG	Organic oxygen compounds	Organooxygen compounds	Carbohydrates and carbohydrate conjugates
M454T789_POS	Organic oxygen compounds	Organooxygen compounds	Carbohydrates and carbohydrate conjugates
M664T391_NEG	Organic oxygen compounds	Organooxygen compounds	Carbohydrates and carbohydrate conjugates
M429T694_POS	Organic oxygen compounds	Organooxygen compounds	Carbohydrates and carbohydrate conjugates
M209T149_POS	Organic oxygen compounds	Organooxygen compounds	Carbonyl compounds
M167T94_POS	Organic oxygen compounds	Organooxygen compounds	Carbohydrates and carbohydrate conjugates
M137T496_POS	Organic oxygen compounds	Organooxygen compounds	Carbonyl compounds
M235T485_POS	Organic oxygen compounds	Organooxygen compounds	Carbonyl compounds
M158T65_POS	Organic oxygen compounds	Organooxygen compounds	Ethers
M276T77_POS	Organic oxygen compounds	Organooxygen compounds	Carbohydrates and carbohydrate conjugates
M386T179_NEG	Organic oxygen compounds	Organooxygen compounds	Carbohydrates and carbohydrate conjugates
M422T712_POS	Organic nitrogen compounds	Organonitrogen compounds	Organic nitroso compounds
M281T401_NEG	Organic nitrogen compounds	Organonitrogen compounds	Guanidines
M246T359_NEG	Organic nitrogen compounds	Organonitrogen compounds	Amines
M281T401_NEG	Organic nitrogen compounds	Organonitrogen compounds	Guanidines
M321T887_POS	Organic nitrogen compounds	Organonitrogen compounds	Amines
M322T830_POS	Organic nitrogen compounds	Organonitrogen compounds	Amines
M361T174_NEG	Organic nitrogen compounds	Organonitrogen compounds	Amines
M74T930_POS	Organic nitrogen compounds	Organonitrogen compounds	Amines
M298T135_NEG	Organic nitrogen compounds	Organonitrogen compounds	Amines
M202T596_POS	Organic nitrogen compounds	Organonitrogen compounds	Aminoxides
M230T694_POS	Organic nitrogen compounds	Organonitrogen compounds	Aminoxides
M269T65_NEG	Organic nitrogen compounds	Organonitrogen compounds	Amines
M81T157_NEG	Organic nitrogen compounds	Organonitrogen compounds	Amines
M356T767_POS	Organic nitrogen compounds	Organonitrogen compounds	Amines
M297T772_POS	Organic nitrogen compounds	Organonitrogen compounds	Amines
M106T136_POS	Organic nitrogen compounds	Organonitrogen compounds	Nitrogen mustard compounds
M124T917_POS	Organic nitrogen compounds	Organonitrogen compounds	Amines
M105T63_POS	Organic nitrogen compounds	Organonitrogen compounds	Quaternary ammonium salts
M120T94_POS	Organic nitrogen compounds	Organonitrogen compounds	Amines
M146T423_NEG	Organic nitrogen compounds	Organonitrogen compounds	Oximes
M199T93_NEG	Organic nitrogen compounds	Organonitrogen compounds	Quaternary ammonium salts
M162T64_POS	Organic nitrogen compounds	Organonitrogen compounds	Quaternary ammonium salts
M284T909_POS	Organic nitrogen compounds	Organonitrogen compounds	Amines
M203T956_NEG	Organometallic compounds	Organometalloid compounds	Organosilicon compounds
M287T704_POS	Organometallic compounds	Organometalloid compounds	Organosilicon compounds
M332T688_POS	Organometallic compounds	Organometalloid compounds	Organosilicon compounds
M230T168_NEG	Organic acids and derivatives	Organic sulfuric acids and derivatives	Arylsulfates
M265T62_2_NEG	Organic acids and derivatives	Organic sulfuric acids and derivatives	Sulfuric acid esters
M124T92_2_NEG	Organic acids and derivatives	Organic sulfonic acids and derivatives	Organosulfonic acids and derivatives
M327T700_POS	Organic acids and derivatives	Organic phosphoric acids and derivatives	Phosphate esters
M418T440_NEG	Organic acids and derivatives	Organic phosphoric acids and derivatives	Phosphate esters
M267T733_POS	Organic acids and derivatives	Organic phosphoric acids and derivatives	Phosphate esters
M251T789_POS	Organic acids and derivatives	Organic phosphoric acids and derivatives	Phosphate esters
M216T884_POS	Organic acids and derivatives	Organic phosphoric acids and derivatives	Phosphate esters
M231T1026_NEG	Organic acids and derivatives	Organic phosphonic acids and derivatives	Phosphonic acid diesters
M419T214_NEG	Organic acids and derivatives	Organic phosphonic acids and derivatives	Phosphonic acid diesters
M149T369_NEG	Organic acids and derivatives	Organic phosphonic acids and derivatives	Organic phosphonic acids
M652T899_POS	Organic oxygen compounds	Organic oxoanionic compounds	Organic nitrates
M274T290_NEG	Organic acids and derivatives	Organic carbonic acids and derivatives	Ureas
M264T65_POS	Nucleosides, nucleotides, and analogues	Nucleoside and nucleotide analogues	Cyclopentyl nucleosides
M81T66_NEG	Homogeneous non-metal compounds	Non-metal oxoanionic compounds	Non-metal sulfites
M389T445_NEG	Phenylpropanoids and polyketides	Neoflavonoids	Prenylated neoflavonoids
M452T332_POS	Organoheterocyclic compounds	Naphthopyrans
M329T65_NEG	Organoheterocyclic compounds	Naphthopyrans
M438T723_POS	Organoheterocyclic compounds	Naphthopyrans
M327T771_POS	Organoheterocyclic compounds	Naphthopyrans
M379T66_NEG	Organoheterocyclic compounds	Naphthopyrans
M684T489_POS	Organoheterocyclic compounds	Naphthofurans
M291T814_POS	Benzenoids	Naphthalenes	Naphthoquinones
M257T65_NEG	Benzenoids	Naphthalenes	Naphthalenecarboxylic acids and derivatives
M353T173_NEG	Benzenoids	Naphthalenes	Naphthols and derivatives
M298T922_POS	Benzenoids	Naphthalenes	Nitronaphthalenes
M303T437_3_POS	Benzenoids	Naphthalenes	Naphthalene sulfonic acids and derivatives
M503T239_NEG	Benzenoids	Naphthacenes	Tetracenequinones
M114T65_POS	Mixed metal/non-metal compounds	Metalloid salts	Metalloid fluorides
M661T718_POS	Alkaloids and derivatives	Macroline alkaloids
M723T220_NEG	Phenylpropanoids and polyketides	Macrolides and analogues
M501T800_POS	Phenylpropanoids and polyketides	Macrolides and analogues
M537T743_POS	Phenylpropanoids and polyketides	Macrolides and analogues
M928T477_NEG	Phenylpropanoids and polyketides	Macrolactams
M273T94_NEG	Phenylpropanoids and polyketides	Linear 1,3-diarylpropanoids	Chalcones and dihydrochalcones
M299T66_NEG	Phenylpropanoids and polyketides	Linear 1,3-diarylpropanoids	Chalcones and dihydrochalcones
M185T96_NEG	Lignans, neolignans and related compounds	Lignan lactones
M579T121_NEG	Lignans, neolignans and related compounds	Lignan glycosides
M189T783_POS	Organoheterocyclic compounds	Lactones	Gamma butyrolactones
M253T137_NEG	Organoheterocyclic compounds	Lactams	Caprolactams
M257T289_NEG	Organoheterocyclic compounds	Lactams	Beta lactams
M101T264_NEG	Organic acids and derivatives	Keto acids and derivatives	Short-chain keto acids and derivatives
M73T938_POS	Organoheterocyclic compounds	Isoquinolines and derivatives	Benzylisoquinolines
M339T830_POS	Organoheterocyclic compounds	Isoindoles and derivatives	Isoindolines
M541T392_POS	Phenylpropanoids and polyketides	Isoflavonoids	Pyranoisoflavonoids
M721T514_NEG	Phenylpropanoids and polyketides	Isoflavonoids	Isoflavonoid O-glycosides
M250T404_POS	Organoheterocyclic compounds	Indolizidines
M110T75_POS	Organoheterocyclic compounds	Indoles and derivatives	N-alkylindoles
M237T447_POS	Organoheterocyclic compounds	Indoles and derivatives	Indoles
M233T396_NEG	Organoheterocyclic compounds	Indoles and derivatives	Indolecarboxylic acids and derivatives
M205T148_1_POS	Organoheterocyclic compounds	Indoles and derivatives	Indolyl carboxylic acids and derivatives
M203T345_NEG	Organoheterocyclic compounds	Indoles and derivatives	Indolyl carboxylic acids and derivatives
M474T481_2_POS	Organoheterocyclic compounds	Indoles and derivatives	Pyrroloindoles
M219T330_POS	Organoheterocyclic compounds	Indoles and derivatives	Indolyl carboxylic acids and derivatives
M249T870_POS	Organoheterocyclic compounds	Indoles and derivatives	Indoles
M422T89_NEG	Organoheterocyclic compounds	Indoles and derivatives	Indoles
M281T707_POS	Organic acids and derivatives	Hydroxy acids and derivatives	Alpha hydroxy acids and derivatives
M247T62_1_NEG	Organic acids and derivatives	Hydroxy acids and derivatives	Medium-chain hydroxy acids and derivatives
M133T444_2_NEG	Organic acids and derivatives	Hydroxy acids and derivatives	Beta hydroxy acids and derivatives
M103T399_NEG	Organic acids and derivatives	Hydroxy acids and derivatives	Beta hydroxy acids and derivatives
M75T140_NEG	Organic acids and derivatives	Hydroxy acids and derivatives	Alpha hydroxy acids and derivatives
M97T477_1_NEG	Organoheterocyclic compounds	Heteroaromatic compounds
M538T161_NEG	Alkaloids and derivatives	Hasubanan alkaloids
M297T937_NEG	Organohalogen compounds	Halohydrins	Fluorohydrins
M78T458_1_NEG	Homogeneous non-metal compounds	Halogen organides	Halogen hydrides
M715T113_NEG	Lipids and lipid-like molecules	Glycerophospholipids	Glycerophosphoethanolamines
M759T730_POS	Lipids and lipid-like molecules	Glycerophospholipids	Glycerophosphocholines
M747T71_NEG	Lipids and lipid-like molecules	Glycerophospholipids	Glycerophosphoglycerols
M454T747_POS	Lipids and lipid-like molecules	Glycerophospholipids	Glycerophosphoethanolamines
M496T787_POS	Lipids and lipid-like molecules	Glycerophospholipids	Glycerophosphocholines
M750T96_NEG	Lipids and lipid-like molecules	Glycerolipids	Glycosylglycerols
M329T66_NEG	Lipids and lipid-like molecules	Glycerolipids	Monoradylglycerols
M379T392_NEG	Organoheterocyclic compounds	Furopyrans
M198T63_POS	Organoheterocyclic compounds	Furopyrans
M572T463_POS	Benzenoids	Fluorenes
M197T814_POS	Benzenoids	Fluorenes
M641T504_2_NEG	Lignans, neolignans and related compounds	Flavonolignans
M567T379_POS	Phenylpropanoids and polyketides	Flavonoids	O-methylated flavonoids
M443T605_POS	Phenylpropanoids and polyketides	Flavonoids	O-methylated flavonoids
M375T447_POS	Phenylpropanoids and polyketides	Flavonoids	Flavones
M184T400_NEG	Phenylpropanoids and polyketides	Flavonoids	Hydroxyflavonoids
M773T523_NEG	Phenylpropanoids and polyketides	Flavonoids	Flavonoid glycosides
M461T403_POS	Phenylpropanoids and polyketides	Flavonoids	O-methylated flavonoids
M314T144_NEG	Phenylpropanoids and polyketides	Flavonoids	O-methylated flavonoids
M465T177_NEG	Phenylpropanoids and polyketides	Flavonoids	Flavones
M799T458_NEG	Phenylpropanoids and polyketides	Flavonoids	Flavonoid glycosides
M635T503_NEG	Phenylpropanoids and polyketides	Flavonoids	Flavonoid glycosides
M507T137_NEG	Phenylpropanoids and polyketides	Flavonoids	Flavans
M301T73_NEG	Phenylpropanoids and polyketides	Flavonoids	O-methylated flavonoids
M253T721_POS	Phenylpropanoids and polyketides	Flavonoids	Flavones
M985T530_2_NEG	Phenylpropanoids and polyketides	Flavonoids	Flavonoid glycosides
M363T66_POS	Phenylpropanoids and polyketides	Flavonoids	O-methylated flavonoids
M373T272_POS	Phenylpropanoids and polyketides	Flavonoids	O-methylated flavonoids
M395T156_NEG	Phenylpropanoids and polyketides	Flavonoids	O-methylated flavonoids
M383T95_NEG	Lipids and lipid-like molecules	Fatty Acyls	Fatty acids and conjugates
M269T66_NEG	Lipids and lipid-like molecules	Fatty Acyls	Fatty acids and conjugates
M230T77_POS	Lipids and lipid-like molecules	Fatty Acyls	Fatty amides
M336T142_NEG	Lipids and lipid-like molecules	Fatty Acyls	Fatty acids and conjugates
M175T700_POS	Lipids and lipid-like molecules	Fatty Acyls	Fatty alcohols
M335T366_POS	Lipids and lipid-like molecules	Fatty Acyls	Eicosanoids
M337T360_NEG	Lipids and lipid-like molecules	Fatty Acyls	Fatty alcohols
M343T418_NEG	Lipids and lipid-like molecules	Fatty Acyls	Fatty acyl glycosides
M131T397_NEG	Lipids and lipid-like molecules	Fatty Acyls	Fatty acid esters
M676T514_NEG	Lipids and lipid-like molecules	Fatty Acyls	Fatty acid esters
M557T299_NEG	Lipids and lipid-like molecules	Fatty Acyls	Fatty acyl glycosides
M989T492_NEG	Lipids and lipid-like molecules	Fatty Acyls	Fatty acid esters
M379T383_POS	Lipids and lipid-like molecules	Fatty Acyls	Fatty alcohol esters
M343T418_NEG	Lipids and lipid-like molecules	Fatty Acyls	Fatty acyl glycosides
M415T360_POS	Lipids and lipid-like molecules	Fatty Acyls	Fatty acyl glycosides
M365T715_POS	Lipids and lipid-like molecules	Fatty Acyls	Fatty acids and conjugates
M312T94_2_NEG	Lipids and lipid-like molecules	Fatty Acyls	Fatty acids and conjugates
M650T66_NEG	Lipids and lipid-like molecules	Fatty Acyls	Lineolic acids and derivatives
M309T94_NEG	Lipids and lipid-like molecules	Fatty Acyls	Lineolic acids and derivatives
M336T850_POS	Lipids and lipid-like molecules	Fatty Acyls	Fatty amides
M277T67_NEG	Lipids and lipid-like molecules	Fatty Acyls	Lineolic acids and derivatives
M279T67_NEG	Lipids and lipid-like molecules	Fatty Acyls	Lineolic acids and derivatives
M294T779_POS	Lipids and lipid-like molecules	Fatty Acyls	Fatty amides
M193T157_POS	Lipids and lipid-like molecules	Fatty Acyls	Fatty alcohols
M253T68_NEG	Lipids and lipid-like molecules	Fatty Acyls	Fatty acids and conjugates
M369T62_NEG	Lipids and lipid-like molecules	Fatty Acyls	Fatty acid esters
M269T752_POS	Lipids and lipid-like molecules	Fatty Acyls	Fatty acids and conjugates
M658T756_POS	Lipids and lipid-like molecules	Fatty Acyls	Fatty acid esters
M718T410_POS	Lipids and lipid-like molecules	Fatty Acyls	Fatty acid esters
M418T820_POS	Lipids and lipid-like molecules	Fatty Acyls	Fatty acids and conjugates
M275T798_POS	Lipids and lipid-like molecules	Fatty Acyls	Fatty alcohols
M271T95_NEG	Lipids and lipid-like molecules	Fatty Acyls	Fatty acids and conjugates
M313T95_NEG	Lipids and lipid-like molecules	Fatty Acyls	Fatty acids and conjugates
M247T62_2_NEG	Lipids and lipid-like molecules	Fatty Acyls	Fatty acids and conjugates
M296T692_POS	Lipids and lipid-like molecules	Fatty Acyls	Fatty amides
M157T94_NEG	Lipids and lipid-like molecules	Fatty Acyls	Fatty acids and conjugates
M305T930_POS	Lipids and lipid-like molecules	Fatty Acyls	Fatty acyl glycosides
M1004T543_2_NEG	Lipids and lipid-like molecules	Fatty Acyls	Fatty acyl thioesters
M255T67_2_NEG	Lipids and lipid-like molecules	Fatty Acyls	Fatty acids and conjugates
M465T438_POS	Lipids and lipid-like molecules	Fatty Acyls	Fatty acids and conjugates
M227T69_NEG	Lipids and lipid-like molecules	Fatty Acyls	Fatty acids and conjugates
M291T62_NEG	Lipids and lipid-like molecules	Fatty Acyls	Fatty acids and conjugates
M209T556_POS	Lipids and lipid-like molecules	Fatty Acyls	Fatty amides
M443T764_POS	Lipids and lipid-like molecules	Fatty Acyls	Fatty alcohols
M938T397_POS	Lipids and lipid-like molecules	Fatty Acyls	Eicosanoids
M281T741_POS	Lipids and lipid-like molecules	Fatty Acyls	Fatty acids and conjugates
M338T917_POS	Lipids and lipid-like molecules	Fatty Acyls	Fatty amides
M146T65_POS	Lipids and lipid-like molecules	Fatty Acyls	Fatty acids and conjugates
M472T390_NEG	Lipids and lipid-like molecules	Fatty Acyls	Fatty acid esters
M369T843_POS	Lipids and lipid-like molecules	Fatty Acyls	Fatty alcohols
M206T90_POS	Lipids and lipid-like molecules	Fatty Acyls	Fatty amides
M283T66_NEG	Lipids and lipid-like molecules	Fatty Acyls	Fatty acids and conjugates
M532T297_NEG	Alkaloids and derivatives	Ergoline and derivatives	Lysergic acids and derivatives
M590T462_POS	Alkaloids and derivatives	Ergoline and derivatives	Lysergic acids and derivatives
M155T938_POS	Organoheterocyclic compounds	Dithiolanes	1,2-dithiolanes
M190T926_POS	Benzenoids	Dibenzocycloheptenes
M218T199_NEG	Organoheterocyclic compounds	Diazines	Pyrimidines and pyrimidine derivatives
M262T284_POS	Organoheterocyclic compounds	Diazines	Pyrimidines and pyrimidine derivatives
M231T174_NEG	Organoheterocyclic compounds	Diazines	Pyrazines
M450T65_NEG	Organoheterocyclic compounds	Diazanaphthalenes	Benzodiazines
M267T404_NEG	Organoheterocyclic compounds	Diazanaphthalenes	Benzodiazines
M378T71_NEG	Organoheterocyclic compounds	Diazanaphthalenes	Benzodiazines
M264T572_POS	Organoheterocyclic compounds	Diazanaphthalenes	Benzodiazines
M1018T398_POS	Organoheterocyclic compounds	Diazanaphthalenes	Benzodiazines
M367T409_2_POS	Organoheterocyclic compounds	Diazanaphthalenes	Benzodiazines
M336T111_POS	Organoheterocyclic compounds	Diazanaphthalenes	Benzodiazines
M541T160_NEG	Phenylpropanoids and polyketides	Diarylheptanoids	Linear diarylheptanoids
M215T260_2_NEG	Phenylpropanoids and polyketides	Coumarins and derivatives	Furanocoumarins
M201T194_NEG	Phenylpropanoids and polyketides	Coumarins and derivatives
M193T185_NEG	Phenylpropanoids and polyketides	Coumarins and derivatives	Hydroxycoumarins
M101T868_POS	Phenylpropanoids and polyketides	Coumarins and derivatives	Coumarin glycosides
M352T341_NEG	Organoheterocyclic compounds	Coumarans
M147T447_POS	Phenylpropanoids and polyketides	Cinnamic acids and derivatives	Hydroxycinnamic acids and derivatives
M165T447_POS	Phenylpropanoids and polyketides	Cinnamic acids and derivatives	Hydroxycinnamic acids and derivatives
M195T459_POS	Phenylpropanoids and polyketides	Cinnamic acids and derivatives	Hydroxycinnamic acids and derivatives
M177T459_POS	Phenylpropanoids and polyketides	Cinnamic acids and derivatives	Hydroxycinnamic acids and derivatives
M102T199_NEG	Phenylpropanoids and polyketides	Cinnamic acids and derivatives	Cinnamic acids
M304T472_POS	Phenylpropanoids and polyketides	Cinnamic acids and derivatives	Hydroxycinnamic acids and derivatives
M304T472_POS	Phenylpropanoids and polyketides	Cinnamic acids and derivatives	Hydroxycinnamic acids and derivatives
M165T77_POS	Phenylpropanoids and polyketides	Cinnamic acids and derivatives	Hydroxycinnamic acids and derivatives
M148T66_POS	Organic acids and derivatives	Carboxylic acids and derivatives	Amino acids, peptides, and analogues
M236T397_NEG	Organic acids and derivatives	Carboxylic acids and derivatives	Amino acids, peptides, and analogues
M119T706_POS	Organic acids and derivatives	Carboxylic acids and derivatives	Amino acids, peptides, and analogues
M400T152_NEG	Organic acids and derivatives	Carboxylic acids and derivatives	Carboxylic acid derivatives
M102T452_NEG	Organic acids and derivatives	Carboxylic acids and derivatives	Amino acids, peptides, and analogues
M767T389_NEG	Organic acids and derivatives	Carboxylic acids and derivatives	Pentacarboxylic acids and derivatives
M520T476_POS	Organic acids and derivatives	Carboxylic acids and derivatives	Amino acids, peptides, and analogues
M261T136_POS	Organic acids and derivatives	Carboxylic acids and derivatives	Amino acids, peptides, and analogues
M349T476_POS	Organic acids and derivatives	Carboxylic acids and derivatives	Carboxylic acid derivatives
M465T475_POS	Organic acids and derivatives	Carboxylic acids and derivatives	Amino acids, peptides, and analogues
M608T331_POS	Organic acids and derivatives	Carboxylic acids and derivatives	Pentacarboxylic acids and derivatives
M148T429_NEG	Organic acids and derivatives	Carboxylic acids and derivatives	Amino acids, peptides, and analogues
M282T82_POS	Organic acids and derivatives	Carboxylic acids and derivatives	Amino acids, peptides, and analogues
M351T341_NEG	Organic acids and derivatives	Carboxylic acids and derivatives	Amino acids, peptides, and analogues
M130T405_NEG	Organic acids and derivatives	Carboxylic acids and derivatives	Amino acids, peptides, and analogues
M339T206_NEG	Organic acids and derivatives	Carboxylic acids and derivatives	Amino acids, peptides, and analogues
M130T66_POS	Organic acids and derivatives	Carboxylic acids and derivatives	Amino acids, peptides, and analogues
M102T433_NEG	Organic acids and derivatives	Carboxylic acids and derivatives	Amino acids, peptides, and analogues
M291T422_NEG	Organic acids and derivatives	Carboxylic acids and derivatives	Amino acids, peptides, and analogues
M422T99_NEG	Organic acids and derivatives	Carboxylic acids and derivatives	Carboxylic acid derivatives
M276T726_POS	Organic acids and derivatives	Carboxylic acids and derivatives	Carboxylic acid derivatives
M442T171_NEG	Organic acids and derivatives	Carboxylic acids and derivatives	Amino acids, peptides, and analogues
M509T202_NEG	Organic acids and derivatives	Carboxylic acids and derivatives	Pentacarboxylic acids and derivatives
M330T175_POS	Organic acids and derivatives	Carboxylic acids and derivatives	Amino acids, peptides, and analogues
M456T280_NEG	Organic acids and derivatives	Carboxylic acids and derivatives	Amino acids, peptides, and analogues
M798T239_NEG	Organic acids and derivatives	Carboxylic acids and derivatives	Hexacarboxylic acids and derivatives
M102T64_1_POS	Organic acids and derivatives	Carboxylic acids and derivatives	Amino acids, peptides, and analogues
M311T717_POS	Organic acids and derivatives	Carboxylic acids and derivatives	Amino acids, peptides, and analogues
M116T371_NEG	Organic acids and derivatives	Carboxylic acids and derivatives	Amino acids, peptides, and analogues
M564T276_NEG	Organic acids and derivatives	Carboxylic acids and derivatives	Amino acids, peptides, and analogues
M563T276_NEG	Organic acids and derivatives	Carboxylic acids and derivatives	Amino acids, peptides, and analogues
M118T932_POS	Organic acids and derivatives	Carboxylic acids and derivatives	Amino acids, peptides, and analogues
M289T816_POS	Organic acids and derivatives	Carboxylic acids and derivatives	Amino acids, peptides, and analogues
M380T819_POS	Organic acids and derivatives	Carboxylic acids and derivatives	Amino acids, peptides, and analogues
M698T65_NEG	Organic acids and derivatives	Carboxylic acids and derivatives	Amino acids, peptides, and analogues
M116T64_POS	Organic acids and derivatives	Carboxylic acids and derivatives	Amino acids, peptides, and analogues
M308T73_POS	Organic acids and derivatives	Carboxylic acids and derivatives	Amino acids, peptides, and analogues
M299T776_POS	Organic acids and derivatives	Carboxylic acids and derivatives	Amino acids, peptides, and analogues
M206T437_NEG	Organic acids and derivatives	Carboxylic acids and derivatives	Amino acids, peptides, and analogues
M539T466_2_POS	Organic acids and derivatives	Carboxylic acids and derivatives	Amino acids, peptides, and analogues
M461T407_NEG	Organic acids and derivatives	Carboxylic acids and derivatives	Amino acids, peptides, and analogues
M492T311_NEG	Organic acids and derivatives	Carboxylic acids and derivatives	Amino acids, peptides, and analogues
M312T600_POS	Organic acids and derivatives	Carboxylic acids and derivatives	Amino acids, peptides, and analogues
M230T65_POS	Organic acids and derivatives	Carboxylic acids and derivatives	Amino acids, peptides, and analogues
M180T369_NEG	Organic acids and derivatives	Carboxylic acids and derivatives	Amino acids, peptides, and analogues
M103T140_NEG	Organic acids and derivatives	Carboxylic acids and derivatives	Dicarboxylic acids and derivatives
M726T145_NEG	Organic acids and derivatives	Carboxylic acids and derivatives	Amino acids, peptides, and analogues
M203T596_POS	Organic acids and derivatives	Carboxylic acids and derivatives	Amino acids, peptides, and analogues
M164T329_2_NEG	Organic acids and derivatives	Carboxylic acids and derivatives	Amino acids, peptides, and analogues
M742T70_NEG	Organic acids and derivatives	Carboxylic acids and derivatives	Amino acids, peptides, and analogues
M741T69_NEG	Organic acids and derivatives	Carboxylic acids and derivatives	Amino acids, peptides, and analogues
M508T94_POS	Organic acids and derivatives	Carboxylic acids and derivatives	Amino acids, peptides, and analogues
M153T938_POS	Organic acids and derivatives	Carboxylic acids and derivatives	Amino acids, peptides, and analogues
M130T345_1_NEG	Organic acids and derivatives	Carboxylic acids and derivatives	Amino acids, peptides, and analogues
M166T94_1_POS	Organic acids and derivatives	Carboxylic acids and derivatives	Amino acids, peptides, and analogues
M474T565_POS	Organic acids and derivatives	Carboxylic acids and derivatives	Tetracarboxylic acids and derivatives
M150T76_POS	Organic acids and derivatives	Carboxylic acids and derivatives	Amino acids, peptides, and analogues
M805T174_NEG	Organic acids and derivatives	Carboxylic acids and derivatives	Amino acids, peptides, and analogues
M115T448_NEG	Organic acids and derivatives	Carboxylic acids and derivatives	Dicarboxylic acids and derivatives
M133T64_POS	Organic acids and derivatives	Carboxylic acids and derivatives	Amino acids, peptides, and analogues
M132T78_2_POS	Organic acids and derivatives	Carboxylic acids and derivatives	Amino acids, peptides, and analogues
M118T67_POS	Organic acids and derivatives	Carboxylic acids and derivatives	Amino acids, peptides, and analogues
M182T77_POS	Organic acids and derivatives	Carboxylic acids and derivatives	Amino acids, peptides, and analogues
M134T64_POS	Organic acids and derivatives	Carboxylic acids and derivatives	Amino acids, peptides, and analogues
M488T421_NEG	Organic acids and derivatives	Carboxylic acids and derivatives	Amino acids, peptides, and analogues
M104T424_NEG	Organic acids and derivatives	Carboxylic acids and derivatives	Amino acids, peptides, and analogues
M106T67_POS	Organic acids and derivatives	Carboxylic acids and derivatives	Amino acids, peptides, and analogues
M173T79_POS	Organic acids and derivatives	Carboxylic acids and derivatives	Amino acids, peptides, and analogues
M128T362_NEG	Organic acids and derivatives	Carboxylic acids and derivatives	Amino acids, peptides, and analogues
M131T424_NEG	Organic acids and derivatives	Carboxylic acids and derivatives	Amino acids, peptides, and analogues
M191T549_NEG	Organic acids and derivatives	Carboxylic acids and derivatives	Tricarboxylic acids and derivatives
M117T417_NEG	Organic acids and derivatives	Carboxylic acids and derivatives	Dicarboxylic acids and derivatives
M175T63_POS	Organic acids and derivatives	Carboxylic acids and derivatives	Amino acids, peptides, and analogues
M189T63_POS	Organic acids and derivatives	Carboxylic acids and derivatives	Amino acids, peptides, and analogues
M156T63_POS	Organic acids and derivatives	Carboxylic acids and derivatives	Amino acids, peptides, and analogues
M993T783_POS	Organic acids and derivatives	Carboxylic acids and derivatives	Amino acids, peptides, and analogues
M120T66_POS	Organic acids and derivatives	Carboxylic acids and derivatives	Amino acids, peptides, and analogues
M207T94_POS	Organic acids and derivatives	Carboxylic acids and derivatives	Amino acids, peptides, and analogues
M88T91_NEG	Organic acids and derivatives	Carboxylic acids and derivatives	Amino acids, peptides, and analogues
M160T946_POS	Organoheterocyclic compounds	Benzoxazines
M427T165_NEG	Organoheterocyclic compounds	Benzothiophenes	Dibenzothiophenes
M465T770_POS	Organoheterocyclic compounds	Benzothiepins	Dibenzothiepins
M423T332_POS	Organoheterocyclic compounds	Benzothiazoles
M356T74_NEG	Organoheterocyclic compounds	Benzothiazines	Phenothiazines
M785T522_2_NEG	Organoheterocyclic compounds	Benzothiazines
M591T358_NEG	Organoheterocyclic compounds	Benzopyrans	1-benzopyrans
M789T428_NEG	Organoheterocyclic compounds	Benzopyrans	1-benzopyrans
M669T739_POS	Organoheterocyclic compounds	Benzopyrans	1-benzopyrans
M601T816_POS	Organoheterocyclic compounds	Benzopyrans	1-benzopyrans
M323T67_NEG	Organoheterocyclic compounds	Benzofurans
M255T887_POS	Organoheterocyclic compounds	Benzofurans
M480T435_NEG	Organoheterocyclic compounds	Benzodioxoles
M223T625_POS	Organoheterocyclic compounds	Benzodioxoles
M378T153_NEG	Organoheterocyclic compounds	Benzodiazepines	Dibenzodiazepines
M409T100_NEG	Benzenoids	Benzene and substituted derivatives	Nitrobenzenes
M225T647_POS	Benzenoids	Benzene and substituted derivatives	Benzoic acids and derivatives
M433T706_POS	Benzenoids	Benzene and substituted derivatives	Anilides
M391T926_POS	Benzenoids	Benzene and substituted derivatives	Benzoic acids and derivatives
M731T707_POS	Benzenoids	Benzene and substituted derivatives	Benzoic acids and derivatives
M187T1068_NEG	Benzenoids	Benzene and substituted derivatives	Xylenes
M137T395_POS	Benzenoids	Benzene and substituted derivatives	Benzoic acids and derivatives
M217T78_POS	Benzenoids	Benzene and substituted derivatives	Benzoic acids and derivatives
M86T63_POS	Benzenoids	Benzene and substituted derivatives	Benzoic acids and derivatives
M365T790_POS	Benzenoids	Benzene and substituted derivatives	Benzoic acids and derivatives
M180T148_NEG	Benzenoids	Benzene and substituted derivatives
M786T224_NEG	Benzenoids	Benzene and substituted derivatives	Benzoic acids and derivatives
M122T178_POS	Benzenoids	Benzene and substituted derivatives	Benzoyl derivatives
M634T428_NEG	Benzenoids	Benzene and substituted derivatives	Benzoic acids and derivatives
M237T397_NEG	Benzenoids	Benzene and substituted derivatives	Benzoic acids and derivatives
M297T61_NEG	Benzenoids	Benzene and substituted derivatives	Benzenesulfonic acids and derivatives
M216T325_2_NEG	Benzenoids	Benzene and substituted derivatives	Anilides
M210T398_NEG	Benzenoids	Benzene and substituted derivatives	Benzenesulfonamides
M256T329_NEG	Benzenoids	Benzene and substituted derivatives	Anilides
M72T399_NEG	Benzenoids	Benzene and substituted derivatives	N-phenylureas
M282T138_NEG	Benzenoids	Benzene and substituted derivatives	Halobenzenes
M443T186_NEG	Benzenoids	Benzene and substituted derivatives	N-phenylureas
M190T522_1_NEG	Benzenoids	Benzene and substituted derivatives
M74T458_1_NEG	Benzenoids	Benzene and substituted derivatives	Diphenylmethanes
M266T289_NEG	Benzenoids	Benzene and substituted derivatives	Halobenzenes
M263T104_NEG	Benzenoids	Benzene and substituted derivatives	Benzophenones
M121T77_POS	Benzenoids	Benzene and substituted derivatives	Phenylacetaldehydes
M349T94_NEG	Benzenoids	Benzene and substituted derivatives	N-phenylureas
M893T391_NEG	Benzenoids	Benzene and substituted derivatives	Aniline and substituted anilines
M904T523_2_NEG	Benzenoids	Benzene and substituted derivatives	Benzenesulfonamides
M157T819_POS	Benzenoids	Benzene and substituted derivatives	Benzenesulfonyl compounds
M199T579_POS	Benzenoids	Benzene and substituted derivatives	Diphenylmethanes
M233T532_POS	Benzenoids	Benzene and substituted derivatives
M465T63_NEG	Benzenoids	Benzene and substituted derivatives	Benzenesulfonamides
M239T101_POS	Benzenoids	Benzene and substituted derivatives	Nitrobenzenes
M416T820_POS	Benzenoids	Benzene and substituted derivatives	Benzyl alcohols
M169T959_NEG	Benzenoids	Benzene and substituted derivatives	Benzoic acids and derivatives
M323T798_POS	Benzenoids	Benzene and substituted derivatives	Benzoic acids and derivatives
M94T915_POS	Benzenoids	Benzene and substituted derivatives	Aniline and substituted anilines
M122T189_POS	Benzenoids	Benzene and substituted derivatives	Xylenes
M150T489_POS	Benzenoids	Benzene and substituted derivatives	Anilides
M940T232_NEG	Benzenoids	Benzene and substituted derivatives	Biphenyls and derivatives
M183T707_POS	Benzenoids	Benzene and substituted derivatives	Benzophenones
M235T310_POS	Benzenoids	Benzene and substituted derivatives	Xylenes
M325T61_NEG	Benzenoids	Benzene and substituted derivatives	Benzenesulfonic acids and derivatives
M241T68_NEG	Benzenoids	Benzene and substituted derivatives	Anilides
M79T93_NEG	Benzenoids	Benzene and substituted derivatives	Benzonitriles
M83T66_NEG	Benzenoids	Benzene and substituted derivatives	Phenethylamines
M121T754_POS	Benzenoids	Benzene and substituted derivatives	Benzoic acids and derivatives
M262T745_POS	Benzenoids	Benzene and substituted derivatives	Benzoic acids and derivatives
M473T134_NEG	Benzenoids	Benzene and substituted derivatives	Benzoic acids and derivatives
M192T608_POS	Benzenoids	Benzene and substituted derivatives	Toluenes
M279T754_2_POS	Benzenoids	Benzene and substituted derivatives	Benzoic acids and derivatives
M247T708_POS	Benzenoids	Benzene and substituted derivatives	Benzoic acids and derivatives
M205T754_POS	Benzenoids	Benzene and substituted derivatives	Benzoic acids and derivatives
M472T437_POS	Benzenoids	Benzene and substituted derivatives	Diphenylmethanes
M573T443_POS	Benzenoids	Benzene and substituted derivatives	Styrenes
M279T641_POS	Benzenoids	Benzene and substituted derivatives	Phenylphosphines and derivatives
M786T477_POS	Benzenoids	Benzene and substituted derivatives	Phenylacetamides
M209T918_NEG	Benzenoids	Benzene and substituted derivatives	Halobenzenes
M93T94_POS	Benzenoids	Benzene and substituted derivatives	Benzophenones
M105T136_POS	Benzenoids	Benzene and substituted derivatives	Phenylpropanes
M122T136_POS	Benzenoids	Benzene and substituted derivatives	Phenethylamines
M415T728_POS	Benzenoids	Benzene and substituted derivatives	Benzoic acids and derivatives
M741T164_NEG	Benzenoids	Benzene and substituted derivatives
M142T917_POS	Benzenoids	Benzene and substituted derivatives	Phenethylamines
M74T423_NEG	Benzenoids	Benzene and substituted derivatives	Benzophenones
M335T327_POS	Organoheterocyclic compounds	Azoles	Thiazoles
M157T186_2_NEG	Organoheterocyclic compounds	Azoles	Imidazoles
M427T234_NEG	Organoheterocyclic compounds	Aziridines	Aziridinecarboxylic acids or derivatives
M826T428_NEG	Organoheterocyclic compounds	Azepanes
M117T353_NEG	Organoheterocyclic compounds	Azaspirodecane derivatives
M322T710_POS	Organoheterocyclic compounds	Azaspirodecane derivatives
M432T422_NEG	Organoheterocyclic compounds	Azaphilones
M280T398_NEG	Alkaloids and derivatives	Aporphines
M236T64_POS	Alkaloids and derivatives	Aporphines
M670T400_NEG	Phenylpropanoids and polyketides	Anthracyclines
M357T351_NEG	Benzenoids	Anthracenes	Anthraquinones
M509T72_POS	Benzenoids	Anthracenes
M687T514_2_NEG	Phenylpropanoids and polyketides	Angucyclines
M130T931_POS	Mixed metal/non-metal compounds	Alkali metal salts	Alkali metal iodides
M263T736_POS	Allenes	Acyclic allenes
M298T112_POS	Nucleosides, nucleotides, and analogues	5'-deoxyribonucleosides	5'-deoxy-5'-thionucleosides
M182T318_NEG	Acetylides
M918T537_2_NEG	Alkaloids and derivatives
M929T537_NEG	Alkaloids and derivatives
M138T65_POS	Alkaloids and derivatives
M619T777_POS	Lignans, neolignans and related compounds

## Sheet: Table S3
Table S3. K-means clustering of 776 metabolite features with high-confidence annotation.
variable_id	Kmeans cluster	Size_1	Size_2	Size_3	Size_4	Size_5	Size_6
M242T859_POS	8	791736	654928	1.03052e+06	616920	726557	821104
M409T100_NEG	8	3.15263e+06	1.511e+06	2.50263e+06	1.72988e+06	4.85149e+06	3.83803e+06
M205T945_NEG	8	7.21727e+07	7.32357e+07	9.39154e+07	5.96775e+07	9.30616e+07	9.02369e+07
M190T926_POS	8	2.79692e+06	2.02844e+06	1.5953e+06	1.55446e+06	2.06913e+06	1.83164e+06
M225T647_POS	8	5.01872e+07	4.75842e+07	4.99948e+07	4.702e+07	4.7568e+07	4.81639e+07
M250T643_POS	8	4.56444e+07	4.27951e+07	4.30493e+07	4.2829e+07	4.3808e+07	4.33596e+07
M433T706_POS	8	5.62387e+07	2.87086e+07	3.53088e+07	2.50024e+07	3.34118e+07	6.16698e+07
M391T926_POS	8	6.75465e+07	5.18553e+07	3.98941e+07	3.3184e+07	5.7275e+07	3.52741e+07
M99T917_POS	8	3.49569e+07	2.70227e+07	3.54986e+07	2.1913e+07	3.82845e+07	2.78427e+07
M459T65_NEG	8	9.31165e+06	4.88893e+06	5.75759e+06	3.54192e+06	8.31781e+06	6.65165e+06
M693T901_POS	8	1.34634e+06	545202	1.10428e+06	484410	696628	471913
M623T427_NEG	8	1.62813e+06	1.54017e+06	3.14185e+06	1.27833e+06	2.17716e+06	2.09553e+06
M455T706_2_POS	8	441454	336542	665103	361602	437625	502148
M1035T651_POS	8	3.19815e+06	1.95352e+06	2.05742e+06	2.41489e+06	2.14949e+06	2.99971e+06
M439T718_POS	8	1.27844e+06	934935	901872	707301	948008	1.00697e+06
M659T542_POS	8	3.61215e+06	1.31515e+06	1.86777e+06	1.31001e+06	1.44744e+06	2.36375e+06
M343T409_POS	8	1.32489e+06	1.15796e+06	1.39161e+06	706426	1.57309e+06	1.04422e+06
M247T842_POS	8	3.96163e+06	4.24803e+06	4.41704e+06	3.27294e+06	4.03738e+06	3.89747e+06
M130T931_POS	8	9.52674e+07	9.05655e+07	8.66887e+07	8.19638e+07	9.66222e+07	9.10545e+07
M243T139_NEG	8	3.44364e+07	2.45798e+07	3.8383e+07	2.14497e+07	4.97117e+07	6.45057e+07
M148T66_POS	8	2.43469e+08	2.34708e+08	2.18954e+08	1.53485e+08	1.64787e+08	1.56387e+08
M236T397_NEG	8	4.16716e+07	9.58726e+06	2.75182e+07	9.52375e+06	1.35477e+07	1.11167e+07
M119T706_POS	8	2.77709e+07	1.23552e+07	1.5485e+07	8.0065e+06	1.27348e+07	3.01216e+07
M400T152_NEG	8	1.43899e+07	1.03216e+07	1.04928e+07	8.15169e+06	8.53687e+06	1.03814e+07
M965T433_POS	8	2.44442e+06	1.02282e+06	1.62674e+06	1.09519e+06	993639	836582
M281T707_POS	8	1.3925e+07	7.49349e+06	1.00685e+07	5.57702e+06	7.5494e+06	1.42086e+07
M231T1026_NEG	8	2.2315e+07	1.67474e+07	1.9514e+07	1.12788e+07	1.05059e+07	1.92835e+07
M422T712_POS	8	1.25395e+06	1.03432e+06	1.46804e+06	926811	1.48405e+06	1.78451e+06
M195T402_NEG	8	4.24579e+08	2.99532e+08	4.51888e+08	2.1799e+08	4.49256e+08	3.83582e+08
M227T254_POS	8	1.53994e+06	1.05916e+06	1.17553e+06	1.20558e+06	1.3264e+06	1.25397e+06
M191T398_NEG	8	3.09233e+08	5.94829e+07	2.07823e+08	4.3104e+07	5.12592e+07	7.22731e+07
M365T135_NEG	8	2.4814e+06	895162	2.15952e+06	645344	1.41141e+06	922787
M432T706_POS	8	2.1951e+08	1.12599e+08	1.34808e+08	9.70596e+07	1.29325e+08	2.3856e+08
M507T154_NEG	8	2.85032e+07	2.57763e+07	4.52342e+07	1.96368e+07	3.98654e+07	3.70522e+07
M496T151_NEG	8	4.44663e+06	2.31592e+06	8.13377e+06	2.11843e+06	3.64515e+06	8.08963e+06
M111T937_2_POS	8	2.1201e+09	2.07084e+09	2.08948e+09	2.07514e+09	2.08972e+09	2.10037e+09
M208T861_POS	8	8.46149e+06	7.34179e+06	1.0095e+07	6.24463e+06	9.25848e+06	9.51145e+06
M452T332_POS	8	9.65515e+06	4.10762e+06	1.10831e+07	6.32712e+06	5.42148e+06	1.24307e+07
M450T65_NEG	8	3.18767e+06	1.41521e+06	2.83791e+06	1.73544e+06	1.87561e+06	2.23914e+06
M591T358_NEG	8	1.29514e+07	6.65937e+06	1.44468e+07	6.52473e+06	1.18529e+07	9.15815e+06
M350T367_2_POS	8	570618	497391	537212	523495	515136	506297
M310T604_POS	8	1.21974e+06	1.19372e+06	1.20331e+06	850919	1.1279e+06	1.11602e+06
M339T830_POS	8	5.18891e+07	5.24318e+07	5.64987e+07	2.98149e+07	5.63819e+07	5.89068e+07
M573T398_POS	8	1.31185e+06	701348	1.10306e+06	532276	1.2463e+06	861999
M567T379_POS	8	7.26259e+06	2.16589e+06	4.77901e+06	1.7632e+06	1.87002e+06	3.91024e+06
M495T152_NEG	8	2.81557e+07	1.40302e+07	4.00499e+07	1.11825e+07	2.27834e+07	5.2615e+07
M497T404_POS	8	1.27967e+07	4.97124e+06	1.08189e+07	5.70653e+06	5.85177e+06	4.29652e+06
M553T802_POS	8	7.60545e+06	3.95144e+06	3.80435e+06	3.29841e+06	8.36582e+06	8.49358e+06
M473T65_NEG	8	1.483e+07	8.44659e+06	1.64419e+07	4.66298e+06	8.73249e+06	9.45536e+06
M153T103_NEG	8	4.10118e+07	3.93868e+07	8.60565e+07	3.65595e+07	6.8858e+07	4.75659e+07
M531T802_POS	8	1.48609e+07	8.6795e+06	1.14296e+07	4.91373e+06	8.34547e+06	7.40366e+06
M275T364_NEG	8	5.90295e+06	1.95729e+06	4.43281e+06	2.27367e+06	2.50901e+06	3.35866e+06
M253T88_POS	8	3.61179e+07	3.2866e+07	4.11139e+07	8.92907e+06	4.15246e+07	1.83026e+07
M415T707_POS	8	4.9441e+08	2.6575e+08	3.36232e+08	2.0652e+08	2.80662e+08	4.91076e+08
M402T781_POS	8	2.99938e+06	2.7859e+06	2.87566e+06	1.64661e+06	2.89381e+06	2.44875e+06
M255T981_NEG	8	1.26669e+08	8.82283e+07	1.07457e+08	6.4183e+07	9.23549e+07	1.10299e+08
M255T1077_NEG	8	6.7736e+07	5.29768e+07	5.59025e+07	5.66185e+07	5.89478e+07	6.52942e+07
M538T161_NEG	7	5.33934e+06	9.32207e+06	6.97823e+06	3.65292e+06	6.17176e+06	1.04255e+07
M731T707_POS	7	1.27436e+06	1.05437e+06	985598	954332	708107	2.02215e+06
M187T1068_NEG	7	6.68593e+06	6.32955e+06	6.87963e+06	5.63544e+06	4.90539e+06	8.54085e+06
M137T395_POS	7	4.21946e+06	9.58579e+06	5.60861e+06	3.9438e+06	6.82685e+06	1.20025e+07
M217T78_POS	7	2.82034e+06	4.14577e+06	5.23843e+06	3.34933e+06	3.67826e+06	5.4743e+06
M135T395_POS	7	960018	2.21851e+06	1.50906e+06	1.2542e+06	1.37116e+06	2.33511e+06
M445T97_NEG	7	7.73693e+06	5.84225e+06	4.10107e+06	4.37772e+06	9.86572e+06	5.73101e+07
M86T63_POS	7	3.63663e+07	5.3392e+07	7.15793e+07	3.01303e+07	3.40517e+07	6.11605e+07
M365T790_POS	7	676533	602244	578535	627839	550991	3.81358e+06
M262T123_POS	7	1.24403e+06	2.64719e+06	3.48972e+06	1.82489e+06	1.63258e+06	3.12556e+06
M180T148_NEG	7	2.16212e+07	4.80898e+07	2.86766e+07	2.8821e+07	1.68529e+07	4.96894e+07
M786T224_NEG	7	2.08052e+06	2.27593e+06	4.53123e+06	2.28098e+06	3.07838e+06	4.58141e+06
M122T178_POS	7	5.21441e+06	7.47551e+06	8.11601e+06	5.38752e+06	7.26212e+06	8.08611e+06
M381T189_NEG	7	991381	1.38112e+06	1.97774e+06	795899	837645	4.47162e+06
M291T814_POS	7	5.16652e+07	5.25588e+07	5.5768e+07	5.35129e+07	5.52372e+07	5.83568e+07
M634T428_NEG	7	2.30966e+06	6.59076e+06	4.19968e+06	3.17413e+06	4.07622e+06	5.77667e+06
M383T95_NEG	7	1.18149e+06	3.85925e+06	1.22837e+06	1.40514e+06	1.22381e+06	2.88321e+06
M565T286_NEG	7	1.35397e+06	1.96667e+06	2.45621e+06	1.09018e+06	761753	3.56091e+06
M615T326_POS	7	553544	1.0553e+06	1.42538e+06	681187	1.0787e+06	3.31932e+06
M435T722_POS	7	864286	1.08444e+06	978308	674292	771744	1.21222e+06
M715T113_NEG	7	5.38556e+06	1.39104e+07	8.25638e+06	5.37796e+06	9.28335e+06	1.80834e+07
M269T66_NEG	7	5.35539e+06	5.9769e+06	6.66666e+06	6.46537e+06	6.70205e+06	7.28797e+06
M389T297_NEG	7	890511	1.31716e+06	635994	817636	1.09336e+06	3.22459e+06
M230T77_POS	7	1.0966e+07	2.18408e+07	1.38876e+07	1.2157e+07	1.71584e+07	2.61844e+07
M532T725_POS	7	3.03029e+06	1.0668e+06	1.88539e+06	1.96171e+06	2.21959e+06	1.16308e+07
M480T309_POS	7	978934	2.52423e+06	2.65149e+06	1.43924e+06	977695	2.18815e+06
M319T773_POS	7	486332	1.03715e+06	1.57955e+06	540568	722311	1.01942e+06
M336T142_NEG	7	2.21493e+06	4.04381e+06	3.4866e+06	864084	2.93832e+06	1.57099e+07
M264T65_POS	7	1.8732e+07	1.35558e+08	4.89439e+07	3.29403e+07	4.20889e+07	2.66013e+08
M107T706_POS	7	5.89437e+06	5.10704e+06	4.57007e+06	4.67986e+06	4.75797e+06	6.28676e+06
M102T452_NEG	7	7.53981e+06	1.1149e+07	1.29102e+07	5.16007e+06	1.25289e+07	1.56582e+07
M767T389_NEG	7	2.47112e+06	4.01204e+06	4.49163e+06	2.86888e+06	3.63605e+06	3.78159e+06
M520T476_POS	7	2.9632e+06	3.16027e+06	4.49706e+06	3.44404e+06	2.04169e+06	6.08397e+06
M261T136_POS	7	7.93433e+06	1.9748e+07	3.21724e+07	3.67188e+06	1.51673e+07	1.48881e+07
M101T264_NEG	7	1.56157e+08	1.50079e+08	1.85422e+08	1.75863e+08	1.70744e+08	4.32087e+08
M349T476_POS	7	659820	917333	1.28149e+06	723250	513115	1.8032e+06
M465T475_POS	7	4.19585e+06	3.84007e+06	5.95979e+06	3.85341e+06	2.75813e+06	9.32402e+06
M124T92_2_NEG	7	4.01316e+06	3.32884e+06	3.21888e+06	3.38192e+06	2.9428e+06	4.32835e+06
M608T331_POS	7	706769	970666	658270	595378	645543	2.35535e+06
M281T401_NEG	7	4.79294e+06	5.70112e+06	8.605e+06	4.87185e+06	2.76528e+06	1.08464e+07
M246T359_NEG	7	4.18633e+06	4.83508e+06	4.5823e+06	2.68139e+06	4.64884e+06	4.82986e+06
M416T424_NEG	7	3.01447e+06	4.40835e+06	5.15977e+06	2.95957e+06	1.77583e+06	5.72351e+06
M197T163_POS	7	2.73808e+06	6.33623e+06	2.8938e+06	2.98699e+06	3.01354e+06	4.70064e+06
M315T312_NEG	7	946249	5.09099e+06	5.51054e+06	3.69498e+06	4.08646e+06	7.77847e+06
M179T263_1_NEG	7	1.04204e+09	1.15582e+09	1.37253e+09	1.22171e+09	1.35753e+09	3.57811e+09
M213T99_POS	7	2.27467e+06	4.60181e+06	3.04769e+06	2.72519e+06	2.90656e+06	3.65956e+06
M161T126_2_POS	7	5.38901e+07	5.52493e+07	5.5138e+07	5.60432e+07	5.67587e+07	6.10844e+07
M179T326_NEG	7	1.88431e+08	5.79574e+08	4.0885e+08	1.89726e+08	3.46347e+08	1.2077e+09
M499T224_NEG	7	2.44783e+08	2.65802e+08	3.09543e+08	2.53414e+08	3.36143e+08	4.98455e+08
M401T303_NEG	7	2.18079e+06	1.64878e+06	1.7127e+06	1.77517e+06	1.35045e+06	3.64731e+06
M432T422_NEG	7	5.78728e+06	6.00646e+06	1.24537e+07	4.92243e+06	5.84513e+06	1.23577e+07
M110T75_POS	7	1.39517e+07	1.93352e+07	2.02806e+07	1.96328e+07	2.23028e+07	2.76028e+07
M335T327_POS	7	413311	1.11383e+06	675953	517479	671601	1.61205e+06
M419T441_NEG	7	9.5848e+06	1.3744e+07	1.00862e+07	7.56097e+06	9.65375e+06	1.16894e+07
M267T404_NEG	7	2.53461e+07	2.41058e+07	2.49851e+07	2.02137e+07	2.34396e+07	4.72847e+07
M256T1025_NEG	7	5.27192e+06	6.09013e+06	6.16356e+06	4.50448e+06	6.32824e+06	8.26405e+06
M131T931_POS	7	7.55703e+06	7.67702e+06	6.65378e+06	6.6826e+06	7.31704e+06	8.12383e+06
M352T341_NEG	7	7.53668e+06	9.06232e+06	6.012e+06	4.62558e+06	2.75487e+06	1.31366e+07
M237T447_POS	7	2.19684e+06	2.7241e+06	2.68912e+06	1.53587e+06	2.79083e+06	3.1862e+06
M245T281_NEG	7	6.68047e+06	1.09035e+07	7.17914e+06	7.53317e+06	1.06538e+07	1.77548e+07
M465T770_POS	7	616812	703913	773085	757773	745564	795441
M423T332_POS	7	762867	903734	603940	655116	692222	2.31258e+06
M408T860_POS	7	1.59014e+06	1.72101e+06	1.7278e+06	1.07897e+06	1.76424e+06	2.03863e+06
M378T71_NEG	7	1.29061e+06	1.05834e+06	1.56878e+06	1.28629e+06	1.81632e+06	7.17769e+06
M178T459_POS	7	5.01727e+06	6.12947e+06	6.4061e+06	4.83399e+06	6.07596e+06	7.18488e+06
M147T447_POS	7	8.61265e+07	1.07757e+08	9.81966e+07	5.74644e+07	9.06428e+07	1.35336e+08
M443T605_POS	7	777254	809767	1.19137e+06	1.14657e+06	775405	2.79464e+06
M215T260_2_NEG	7	1.9168e+09	2.14268e+09	3.08918e+09	2.23167e+09	2.27886e+09	5.60339e+09
M375T447_POS	7	1.42828e+07	1.80887e+07	1.64435e+07	9.12311e+06	1.37862e+07	2.22796e+07
M184T400_NEG	7	1.88685e+07	2.11457e+07	2.52869e+07	2.05515e+07	2.49494e+07	2.78625e+07
M165T447_POS	7	5.3197e+07	6.38183e+07	6.06945e+07	3.62993e+07	4.89435e+07	8.38302e+07
M723T220_NEG	7	2.03727e+06	1.30238e+06	1.0913e+06	1.68148e+06	1.34362e+06	6.14561e+06
M773T523_NEG	7	1.46447e+07	2.47373e+07	2.79481e+07	1.00795e+07	2.07219e+07	2.43853e+07
M195T459_POS	7	5.13897e+07	5.91096e+07	6.24394e+07	4.98281e+07	4.69569e+07	6.81668e+07
M201T194_NEG	7	2.08241e+06	4.2452e+06	3.41136e+06	4.98055e+06	3.41102e+06	8.14981e+06
M259T466_POS	7	1.18673e+07	9.48307e+06	4.53562e+06	9.99532e+06	6.0454e+06	6.75329e+07
M273T94_NEG	7	787144	1.88738e+06	1.65177e+06	681479	4.16787e+06	1.76446e+07
M461T403_POS	7	732084	682272	951251	830328	424309	2.72851e+06
M314T144_NEG	7	810214	8.00464e+06	4.14338e+06	1.59606e+06	4.01575e+06	2.70566e+07
M177T459_POS	7	6.24227e+07	6.97688e+07	7.49328e+07	5.88813e+07	6.64671e+07	7.9448e+07
M867T63_POS	7	3.88357e+07	1.66212e+08	7.13022e+07	3.33962e+07	5.04745e+07	1.1121e+08
M225T325_NEG	7	6.34543e+07	2.15935e+08	2.01332e+08	1.01302e+08	1.3552e+08	6.88583e+08
M126T324_NEG	7	4.88847e+06	5.7087e+06	7.57291e+06	6.02709e+06	7.51769e+06	1.85733e+07
M175T422_NEG	7	5.35192e+07	5.8375e+07	7.60599e+07	6.27463e+07	7.7727e+07	1.19969e+08
M231T67_POS	7	3.62513e+06	6.02099e+06	7.88873e+06	2.4125e+06	3.96263e+06	7.27456e+06
M189T279_POS	7	3.30556e+06	1.02991e+07	5.49108e+06	4.61559e+06	6.52834e+06	1.31829e+07
M439T65_NEG	7	1.1144e+07	3.89446e+07	1.22572e+07	4.01115e+06	9.71328e+06	6.54429e+07
M478T727_POS	7	5.20381e+07	8.37951e+07	5.24348e+07	5.4445e+07	2.99615e+07	1.48924e+08
M71T326_NEG	7	1.44671e+07	6.30296e+07	3.0258e+07	1.42664e+07	2.21496e+07	6.65501e+07
M87T63_POS	7	4.5779e+07	6.63831e+07	7.49977e+07	2.64665e+07	3.11114e+07	7.22945e+07
M247T505_POS	7	2.4153e+06	4.2896e+06	3.50606e+06	3.05514e+06	4.39755e+06	6.81852e+06
M378T590_POS	7	2.25287e+06	1.36619e+06	3.02019e+06	1.08258e+06	3.13178e+06	7.78644e+06
M515T146_NEG	7	2.89987e+06	2.8067e+06	2.37727e+06	1.79972e+06	1.6127e+06	4.48293e+06
M339T419_NEG	7	1.57987e+07	3.61882e+07	1.79231e+07	1.33141e+07	2.26395e+07	4.20023e+07
M148T447_POS	7	7.38328e+06	7.75155e+06	8.54545e+06	6.77961e+06	7.26909e+06	1.02865e+07
M243T102_POS	7	4.01018e+06	7.99996e+06	4.79398e+06	4.32847e+06	5.01998e+06	7.00663e+06
M182T318_NEG	6	1.01301e+07	1.40243e+07	1.07665e+07	1.21424e+07	1.93353e+07	1.47457e+07
M280T398_NEG	6	3.7346e+07	5.47592e+07	4.10872e+07	6.20719e+07	2.29233e+08	8.56436e+07
M237T397_NEG	6	3.47315e+07	5.27405e+07	5.24229e+07	3.73041e+07	7.59215e+07	7.13064e+07
M193T62_NEG	6	1.15488e+07	2.82446e+07	5.99264e+06	1.06606e+07	1.08759e+08	4.02959e+07
M297T61_NEG	6	1.27586e+06	1.55481e+06	1.61027e+06	1.36771e+06	3.06443e+06	5.30962e+06
M216T325_2_NEG	6	1.18538e+06	5.3634e+06	3.35431e+06	1.16436e+06	4.83237e+06	4.85357e+06
M210T398_NEG	6	1.85767e+07	2.27193e+07	2.57046e+07	2.07978e+07	3.62096e+07	2.97e+07
M256T329_NEG	6	5.08766e+07	3.52953e+07	4.93012e+07	1.54217e+07	1.54344e+08	6.19895e+07
M72T399_NEG	6	4.56639e+07	7.85539e+07	6.5004e+07	6.6592e+07	2.01181e+08	1.37669e+08
M282T138_NEG	6	3.2349e+06	4.56817e+06	3.71221e+06	2.50088e+06	4.9294e+06	6.27367e+06
M443T186_NEG	6	8.45247e+06	2.02029e+07	2.30079e+07	6.13664e+06	3.26467e+07	2.04995e+07
M190T522_1_NEG	6	517737	840800	727945	527285	1.11787e+06	682708
M257T65_NEG	6	3.28738e+06	2.43202e+06	2.15647e+06	2.6942e+06	1.46241e+07	7.0048e+06
M74T458_1_NEG	6	4.95918e+06	2.20507e+07	9.57776e+06	4.76549e+06	1.48288e+07	1.67824e+07
M266T289_NEG	6	1.07546e+07	1.55118e+07	1.71875e+07	4.22178e+06	4.50161e+07	1.99405e+07
M263T104_NEG	6	1.32188e+06	1.88307e+06	1.60925e+06	1.23979e+06	4.26255e+06	1.73893e+06
M121T77_POS	6	3.88247e+07	1.21764e+08	6.84647e+07	6.56293e+07	9.01616e+07	9.39899e+07
M503T239_NEG	6	862238	1.01604e+06	1.86955e+06	597297	2.26912e+06	1.85892e+06
M357T351_NEG	6	929627	1.06512e+06	886496	938327	2.43568e+06	1.82132e+06
M353T173_NEG	6	1.28e+06	3.26313e+06	1.02346e+06	1.82348e+06	9.91822e+06	5.43065e+06
M81T66_NEG	6	1.51716e+06	3.76951e+06	3.06123e+06	3.62289e+06	5.47861e+06	5.05096e+06
M78T458_1_NEG	6	300091	4.61859e+06	1.36191e+06	534393	1.6311e+06	2.50996e+06
M619T777_POS	6	1.12034e+06	1.22584e+06	843412	887540	1.45417e+06	1.38666e+06
M431T125_NEG	6	2.06096e+07	7.37332e+07	2.66908e+07	3.09568e+07	9.43937e+07	5.94744e+07
M175T700_POS	6	2.57583e+07	2.64532e+07	2.43953e+07	2.5426e+07	2.62887e+07	2.55936e+07
M323T811_POS	6	3.11246e+06	7.06008e+06	2.53879e+06	3.9277e+06	3.42509e+07	2.85072e+07
M479T445_POS	6	780240	740304	600646	681235	2.26813e+06	1.47983e+06
M335T366_POS	6	521073	703398	464210	444705	600705	513371
M337T360_NEG	6	3.82138e+07	8.50853e+07	4.62419e+07	5.20347e+07	1.00048e+08	9.16976e+07
M619T801_POS	6	2.62413e+06	2.68856e+06	2.59429e+06	2.66281e+06	3.27996e+06	3.13029e+06
M210T862_POS	6	1.57552e+06	1.88669e+06	1.82094e+06	956423	1.86719e+06	1.69062e+06
M343T418_NEG	6	2.91099e+06	6.8722e+06	4.63889e+06	3.4907e+06	1.18738e+07	1.12962e+07
M685T389_NEG	6	1.6656e+07	4.59866e+07	2.47764e+07	1.95302e+07	5.19268e+07	4.40731e+07
M131T397_NEG	6	3.41871e+07	3.71951e+07	2.4504e+07	3.13315e+07	7.67438e+07	5.06137e+07
M210T61_NEG	6	3.94189e+06	3.75207e+06	4.88018e+06	2.06757e+06	3.74886e+07	6.99128e+06
M421T324_NEG	6	1.31577e+06	3.34367e+06	2.52474e+06	1.41275e+06	4.90001e+06	4.08276e+06
M676T514_NEG	6	3.08209e+06	7.22704e+06	4.13188e+06	2.52237e+06	1.00015e+07	5.13083e+06
M557T299_NEG	6	3.1574e+06	5.09539e+06	5.98983e+06	3.01597e+06	1.45405e+07	5.64899e+06
M353T62_NEG	6	5.30421e+07	7.19324e+07	1.23417e+07	2.78176e+07	1.05649e+08	8.28163e+07
M95T129_NEG	6	6.50641e+07	7.2035e+07	8.93901e+07	6.31513e+07	1.27801e+08	8.27182e+07
M461T479_POS	6	622636	2.44812e+06	589387	875369	1.71222e+06	636467
M345T812_POS	6	599514	960609	1.53666e+06	820893	9.91494e+06	5.81211e+06
M989T492_NEG	6	1.92304e+08	5.85334e+08	2.8203e+08	1.67765e+08	5.58936e+08	4.45741e+08
M379T383_POS	6	1.8717e+06	2.4164e+06	1.56024e+06	1.82599e+06	3.84676e+06	2.13358e+06
M817T514_2_NEG	6	2.25707e+06	2.77784e+06	2.64926e+06	1.93766e+06	3.16939e+06	2.41492e+06
M717T67_NEG	6	5.55881e+06	9.55879e+06	7.26229e+06	5.54355e+06	4.20414e+07	9.33725e+06
M415T360_POS	6	2.57211e+06	5.53664e+06	2.91559e+06	2.39743e+06	4.94288e+06	7.46417e+06
M565T410_NEG	6	4.44199e+06	7.70445e+06	6.41208e+06	3.62937e+06	1.67912e+07	7.57781e+06
M148T429_NEG	6	1.04528e+07	2.32107e+07	1.45355e+07	1.49356e+07	3.51957e+07	1.80893e+07
M247T62_1_NEG	6	3.27152e+07	5.58421e+07	2.99874e+07	1.7563e+07	6.62835e+07	4.37308e+07
M282T82_POS	6	1.19183e+07	1.42228e+07	6.9703e+06	9.31558e+06	2.00439e+07	1.28816e+07
M351T341_NEG	6	4.5622e+07	5.45274e+07	3.69712e+07	2.87345e+07	8.36475e+07	8.2132e+07
M130T405_NEG	6	7.32171e+06	3.03189e+07	8.09963e+06	7.46868e+06	5.91359e+07	2.12345e+07
M339T206_NEG	6	1.71185e+06	3.22471e+06	3.09338e+06	2.66836e+06	3.29833e+06	3.16849e+06
M130T66_POS	6	1.54065e+09	9.52604e+08	1.18362e+09	7.69184e+08	2.08225e+09	2.34404e+09
M133T444_2_NEG	6	7.92075e+09	7.94623e+09	5.92381e+09	5.16695e+09	1.09001e+10	9.42997e+09
M102T433_NEG	6	1.25175e+07	1.32447e+07	1.45524e+07	9.2224e+06	2.51967e+07	1.59489e+07
M291T422_NEG	6	2.99881e+06	5.61187e+06	1.2915e+07	4.0727e+06	2.206e+07	1.10378e+07
M422T99_NEG	6	715009	2.18549e+06	1.27268e+06	1.10436e+06	1.81488e+06	1.00891e+06
M276T726_POS	6	2.33474e+06	3.12228e+06	2.56233e+06	1.92526e+06	2.95776e+06	2.11951e+06
M230T168_NEG	6	9.63378e+06	3.68899e+07	1.32996e+07	1.05259e+07	4.38881e+07	3.04053e+07
M442T171_NEG	6	3.30251e+06	6.31856e+06	3.90771e+06	4.51975e+06	6.44372e+06	9.89587e+06
M103T399_NEG	6	4.33068e+06	8.86617e+06	4.58063e+06	6.91034e+06	1.23119e+07	1.10928e+07
M509T202_NEG	6	2.93189e+06	5.12253e+06	4.30774e+06	5.014e+06	2.06513e+07	9.56118e+06
M330T175_POS	6	473996	2.01253e+06	1.01928e+06	834257	1.59544e+06	2.29138e+06
M456T280_NEG	6	457590	1.04916e+06	579896	757055	3.6752e+06	913220
M798T239_NEG	6	1.41326e+06	961991	1.48845e+06	931014	2.64311e+06	1.96994e+06
M102T64_1_POS	6	2.66944e+10	3.40544e+10	3.44666e+10	3.28222e+10	4.49883e+10	5.26981e+10
M419T214_NEG	6	3.2051e+06	8.70303e+06	4.62693e+06	3.99754e+06	1.05493e+07	6.67514e+06
M321T887_POS	6	881242	943745	893190	847777	1.41685e+06	1.05647e+06
M1007T429_NEG	6	4.60185e+06	1.25447e+08	3.07235e+07	5.89725e+06	4.27679e+07	9.0331e+07
M218T330_NEG	6	7.01288e+07	1.02595e+08	6.77588e+07	5.08434e+07	2.48731e+08	1.74837e+08
M181T318_2_NEG	6	1.74203e+08	2.55964e+08	1.87533e+08	2.07105e+08	3.28923e+08	2.59196e+08
M135T399_NEG	6	8.09226e+07	1.39495e+08	1.41216e+08	8.66543e+07	1.97761e+08	1.58587e+08
M220T289_NEG	6	4.51275e+06	6.9648e+06	4.03584e+06	1.605e+06	2.19093e+07	9.63029e+06
M248T142_POS	6	1.95295e+06	3.91932e+06	3.19617e+06	1.38419e+06	4.41152e+06	3.53083e+06
M422T125_NEG	6	1.48745e+07	5.34712e+07	1.96149e+07	2.33941e+07	6.18558e+07	4.3431e+07
M638T433_NEG	6	2.92811e+06	4.84738e+07	9.49264e+06	1.98521e+06	1.43839e+07	3.95993e+07
M503T434_NEG	6	1.10404e+08	4.78176e+08	2.07271e+08	1.31111e+08	2.94635e+08	4.04073e+08
M665T458_NEG	6	1.88236e+08	8.00354e+08	3.51221e+08	1.88658e+08	5.28518e+08	5.96372e+08
M220T92_POS	6	1.06193e+08	1.8907e+08	1.26397e+08	9.85024e+07	1.85974e+08	1.76555e+08
M341T390_NEG	6	1.2424e+09	2.41659e+09	1.65544e+09	1.43707e+09	2.96995e+09	2.40541e+09
M417T108_NEG	6	4.97055e+06	1.5318e+07	4.29154e+06	9.80107e+06	3.86045e+07	1.5762e+07
M269T309_NEG	6	1.10463e+07	2.87681e+07	2.09094e+07	1.39311e+07	2.78254e+07	4.01594e+07
M269T326_NEG	6	6.63848e+06	1.60705e+07	8.28356e+06	8.8633e+06	1.65902e+07	1.84014e+07
M498T165_NEG	6	3.11596e+06	6.98372e+06	2.09174e+06	1.67036e+06	1.05123e+07	6.81919e+06
M119T199_NEG	6	7.80009e+07	1.01757e+08	8.13118e+07	8.59478e+07	1.32667e+08	1.07251e+08
M829T478_NEG	6	2.97262e+07	1.14247e+08	5.23525e+07	2.65545e+07	9.06397e+07	8.53539e+07
M233T396_NEG	6	1.18948e+06	1.88092e+06	1.52855e+06	2.04271e+06	5.48872e+06	3.24655e+06
M102T967_POS	6	1.03284e+09	1.17848e+09	1.3008e+09	8.90454e+08	1.49896e+09	1.05693e+09
M249T66_NEG	6	4.52154e+07	9.68101e+07	4.74073e+07	4.27872e+07	1.16576e+08	1.42194e+08
M122T931_POS	6	7.92559e+06	8.25953e+06	7.3653e+06	7.20399e+06	8.05827e+06	7.79522e+06
M253T137_NEG	6	4.3205e+06	4.11096e+06	5.17891e+06	3.91359e+06	8.72137e+06	6.75171e+06
M218T199_NEG	6	1.30572e+07	1.56051e+07	1.59555e+07	1.30029e+07	2.13922e+07	1.73544e+07
M789T428_NEG	6	3.31655e+07	9.22678e+07	2.79137e+07	3.80622e+07	9.28732e+07	7.36977e+07
M186T170_NEG	6	3.21073e+06	3.41439e+06	6.13362e+06	2.25921e+06	6.7189e+06	4.75864e+06
M198T623_POS	6	9.36404e+06	9.12485e+06	9.20591e+06	8.96341e+06	9.82352e+06	9.72854e+06
M257T289_NEG	6	8.73222e+06	1.1945e+07	9.73439e+06	4.85683e+06	2.14089e+07	1.41459e+07
M249T933_POS	6	2.29672e+07	2.40242e+07	1.89211e+07	1.92936e+07	2.30081e+07	2.34499e+07
M427T165_NEG	6	3.11917e+06	3.85405e+06	1.45112e+06	2.4683e+06	1.44722e+07	1.06618e+07
M379T392_NEG	6	1.57588e+08	2.16511e+08	2.12914e+08	1.58644e+08	2.89107e+08	1.96908e+08
M251T723_POS	6	2.40846e+06	2.46592e+06	2.5733e+06	2.15597e+06	2.6794e+06	2.44948e+06
M157T186_2_NEG	6	9.63206e+07	2.04899e+08	3.36791e+08	6.88348e+07	4.47435e+08	3.29047e+08
M262T284_POS	6	1.34479e+06	3.4225e+06	3.06697e+06	1.39586e+06	2.95177e+06	2.19442e+06
M427T234_NEG	6	2.80623e+06	5.48926e+06	2.73606e+06	1.6277e+06	8.82045e+06	6.49402e+06
M117T353_NEG	6	1.85811e+07	2.84691e+07	2.01357e+07	1.29264e+07	3.54461e+07	2.83074e+07
M185T83_POS	6	1.49452e+08	1.97365e+08	1.54333e+08	1.34405e+08	1.55921e+08	1.53279e+08
M97T477_1_NEG	6	5.58975e+06	2.82011e+07	1.15426e+07	5.33105e+06	2.02677e+07	2.16706e+07
M826T428_NEG	6	2.89309e+06	5.96417e+06	3.72322e+06	2.50705e+06	4.95228e+06	5.10829e+06
M356T74_NEG	6	1.72781e+06	3.40516e+06	2.51628e+06	2.92661e+06	1.1224e+07	2.90443e+06
M785T522_2_NEG	6	1.46998e+06	1.97104e+06	1.75073e+06	1.32839e+06	3.31417e+06	1.84091e+06
M449T125_NEG	6	1.29254e+06	5.06303e+06	1.58999e+06	1.9368e+06	6.76453e+06	4.65713e+06
M409T108_NEG	6	1.84027e+06	6.46622e+06	4.47416e+06	3.81496e+06	1.39727e+07	6.20305e+06
M389T445_NEG	6	6.69886e+06	7.93249e+06	5.16735e+06	5.31965e+06	1.00674e+07	9.67153e+06
M193T185_NEG	6	3.61435e+06	1.30032e+07	2.14982e+07	4.89926e+06	2.18483e+07	1.67765e+07
M687T514_2_NEG	6	8.70004e+06	1.42653e+07	1.06548e+07	7.47787e+06	1.72248e+07	1.20997e+07
M465T177_NEG	6	5.17563e+06	1.01217e+07	5.12416e+06	2.93784e+06	1.54256e+07	1.31072e+07
M799T458_NEG	6	5.76571e+06	2.94843e+07	1.82237e+07	4.05635e+06	1.64459e+07	2.25557e+07
M635T503_NEG	6	1.06353e+06	2.90578e+06	1.15363e+06	916725	2.79539e+06	1.9702e+06
M541T160_NEG	6	1.80686e+06	3.48525e+06	2.44539e+06	1.45674e+06	3.84133e+06	3.45866e+06
M102T199_NEG	6	5.68557e+06	6.96068e+06	5.07625e+06	5.62137e+06	8.2913e+06	7.01834e+06
M507T137_NEG	6	1.22919e+07	8.65298e+06	1.28317e+07	9.50994e+06	2.60443e+07	2.19625e+07
M301T73_NEG	6	1.60051e+07	5.66985e+07	2.61861e+07	3.42362e+07	5.70327e+07	1.09873e+08
M928T477_NEG	6	515175	2.91269e+06	1.48665e+06	1.0789e+06	7.98703e+06	4.96036e+06
M253T721_POS	6	2.44529e+06	2.53513e+06	2.83911e+06	2.03422e+06	2.85683e+06	2.75276e+06
M443T244_NEG	6	1.4745e+06	2.81846e+06	1.35102e+06	1.35854e+06	4.9861e+06	4.64686e+06
M429T109_NEG	6	6.24667e+06	1.47063e+07	7.50772e+06	5.78574e+06	2.53867e+07	1.75649e+07
M330T380_POS	6	1.15547e+07	1.32443e+07	1.44484e+07	8.96528e+06	1.92966e+07	1.90028e+07
M433T107_NEG	6	4.24374e+07	5.89364e+07	5.61548e+07	4.42435e+07	7.79125e+07	7.28014e+07
M161T407_NEG	6	3.11767e+08	4.5638e+08	2.50613e+08	2.9917e+08	5.10414e+08	7.05293e+08
M485T390_NEG	6	8.78983e+06	1.23363e+07	8.27692e+06	8.89247e+06	1.05015e+07	9.68049e+06
M165T398_NEG	6	4.41784e+08	7.29691e+08	5.01186e+08	2.81843e+08	7.92774e+08	8.34057e+08
M221T168_NEG	6	1.16351e+07	3.15718e+07	9.75682e+06	1.19937e+07	6.50679e+07	2.14094e+07
M390T707_POS	6	485597	530400	441363	478562	545448	562935
M421T147_NEG	6	2.0936e+07	6.05652e+07	2.64415e+07	2.35604e+07	6.68836e+07	7.58422e+07
M421T125_NEG	6	8.27104e+07	2.95583e+08	1.07397e+08	1.27722e+08	3.36585e+08	2.3836e+08
M263T62_NEG	6	1.38735e+07	1.40739e+07	1.16006e+07	1.21591e+07	4.64512e+07	5.69794e+07
M149T331_NEG	6	6.54254e+08	2.96213e+09	6.72151e+08	1.11936e+09	1.35665e+09	2.15595e+09
M187T413_NEG	6	6.1539e+06	1.68354e+07	6.32067e+06	5.53876e+06	3.57026e+07	2.51834e+07
M570T414_POS	6	883597	1.14683e+06	1.26742e+06	1.25686e+06	2.25132e+06	1.55911e+06
M133T937_NEG	6	1.11326e+08	1.37281e+08	9.37041e+07	9.77791e+07	1.48803e+08	1.25948e+08
M146T433_2_NEG	6	2.51308e+08	2.70854e+08	2.75289e+08	2.10857e+08	5.54976e+08	3.00846e+08
M239T396_NEG	6	1.07046e+07	2.10753e+07	5.64428e+06	1.51184e+07	6.50535e+07	1.80477e+07
M442T397_NEG	6	4.23705e+08	8.76086e+08	6.66403e+08	5.63017e+08	2.6206e+09	1.26591e+09
M188T372_NEG	6	1.48747e+07	2.04767e+07	1.46762e+07	1.26135e+07	6.33554e+07	3.38533e+07
M786T523_NEG	6	1.18751e+06	1.47284e+06	1.70314e+06	1.13449e+06	2.65625e+06	1.52579e+06
M299T502_POS	6	4.36853e+06	5.93195e+06	3.84478e+06	3.12464e+06	1.70675e+07	8.74863e+06
M575T504_NEG	6	1.5038e+07	2.73041e+07	1.97834e+07	1.29894e+07	2.86027e+07	2.15774e+07
M604T428_NEG	6	1.77334e+06	1.67794e+07	4.49042e+06	3.77551e+06	4.33619e+07	3.32362e+07
M173T421_NEG	6	1.06914e+08	2.23693e+08	1.15231e+08	9.09184e+07	5.6724e+08	1.95809e+08
M189T286_NEG	6	2.86878e+07	3.37471e+07	2.22777e+07	2.75371e+07	1.14849e+08	6.40932e+07
M390T390_NEG	6	1.11361e+07	2.03771e+07	1.57354e+07	1.2359e+07	2.38923e+07	1.95456e+07
M549T428_NEG	6	7.80721e+08	3.94467e+09	1.61411e+09	8.84472e+08	2.60428e+09	3.47452e+09
M193T137_NEG	6	7.54154e+06	7.77503e+06	7.03471e+06	7.80254e+06	1.76757e+07	1.34673e+07
M805T118_NEG	6	1.0596e+06	1.96579e+06	1.01476e+06	1.10485e+06	1.56504e+06	2.05972e+06
M958T478_NEG	6	1.58307e+06	2.94028e+06	3.48038e+06	1.48502e+06	3.16604e+06	2.76191e+06
M636T341_NEG	6	6.81548e+06	8.4278e+06	6.01209e+06	4.27179e+06	1.09407e+07	1.25904e+07
M255T135_NEG	6	1.94472e+07	1.97187e+07	2.24631e+07	1.68707e+07	2.45205e+07	2.01144e+07
M522T74_POS	6	7.32219e+06	4.41661e+07	1.49825e+07	7.02491e+06	1.51428e+07	2.40629e+07
M563T428_NEG	6	1.2091e+08	6.88601e+08	2.63456e+08	1.44369e+08	4.24332e+08	5.94889e+08
M417T389_NEG	6	8.6524e+06	1.46052e+07	9.89619e+06	8.63667e+06	1.41502e+07	1.38615e+07
M827T478_NEG	6	2.8385e+08	1.13445e+09	5.10492e+08	2.49623e+08	8.80351e+08	8.45526e+08
M266T329_NEG	6	5.11543e+06	6.10086e+06	5.71795e+06	2.1484e+06	2.07354e+07	9.83903e+06
M163T96_NEG	6	5.28008e+06	6.93315e+06	4.5404e+06	3.27134e+06	1.4089e+07	8.82981e+06
M325T367_NEG	6	1.17322e+07	4.28256e+07	2.56382e+07	1.65707e+07	6.98003e+07	5.55672e+07
M633T428_NEG	6	1.55708e+07	2.73484e+07	2.27737e+07	1.7326e+07	2.84028e+07	2.41192e+07
M711T458_NEG	6	4.36649e+08	2.55311e+09	1.00841e+09	4.43315e+08	1.46697e+09	1.89643e+09
M661T718_POS	5	1.08174e+06	621291	888305	840896	1.84544e+06	2.71619e+06
M263T736_POS	5	844057	1.0007e+06	1.12615e+06	1.61592e+06	1.93629e+06	1.97174e+06
M572T463_POS	5	2.3542e+06	2.81852e+06	2.20958e+06	3.42045e+06	3.58238e+06	2.57338e+06
M349T94_NEG	5	1.23849e+06	2.03135e+06	1.18981e+06	2.83911e+06	2.45354e+06	2.03739e+06
M893T391_NEG	5	8.52999e+06	8.54388e+06	4.58648e+06	6.70022e+06	7.97442e+06	7.19689e+06
M384T436_NEG	5	1.88226e+07	1.36853e+07	1.22861e+07	2.19185e+07	2.69454e+07	1.62339e+07
M904T523_2_NEG	5	6.21635e+06	6.03884e+06	5.20915e+06	5.96423e+06	6.87102e+06	6.79115e+06
M157T819_POS	5	3.8526e+06	3.97496e+06	3.36656e+06	3.72313e+06	4.07146e+06	4.09321e+06
M199T579_POS	5	1.35e+07	1.39182e+07	1.31067e+07	1.39183e+07	1.43415e+07	1.46652e+07
M377T939_2_NEG	5	5.76118e+06	5.20373e+06	4.71096e+06	5.49666e+06	5.24607e+06	5.45398e+06
M579T121_NEG	5	775463	1.09529e+06	1.03117e+06	3.59158e+06	2.6987e+06	2.84602e+06
M365T715_POS	5	1.55854e+06	1.44273e+06	860643	1.68747e+06	1.83986e+06	3.01366e+06
M312T94_2_NEG	5	9.98057e+06	3.08142e+06	5.54138e+06	1.65627e+07	1.42743e+07	1.15342e+07
M650T66_NEG	5	6.63401e+06	4.88949e+06	4.51556e+06	6.24432e+06	2.65352e+07	1.37014e+07
M347T814_POS	5	4.81145e+07	4.87924e+07	4.37468e+07	5.66775e+07	5.78816e+07	6.23654e+07
M309T94_NEG	5	1.15875e+07	3.453e+06	8.04946e+06	1.62215e+07	1.91687e+07	1.45565e+07
M464T814_POS	5	691397	765022	467087	832235	621754	1.26591e+06
M581T65_NEG	5	8.17831e+06	2.51473e+06	2.39171e+06	8.24413e+06	2.02842e+07	1.19081e+07
M529T829_POS	5	2.48719e+06	3.14972e+06	1.23305e+06	3.88246e+06	8.17379e+06	1.16395e+07
M429T66_NEG	5	4.04716e+06	1.6351e+06	4.08953e+06	4.90909e+06	1.41759e+07	8.26518e+06
M415T536_POS	5	588624	1.82365e+06	769759	2.14281e+06	1.82058e+06	4.2857e+06
M336T850_POS	5	5.84513e+06	4.80544e+06	4.6218e+06	5.47348e+06	4.99424e+06	5.49176e+06
M277T67_NEG	5	1.83376e+08	3.55854e+07	2.95592e+07	1.57956e+08	2.90873e+08	3.22189e+08
M279T67_NEG	5	1.81826e+09	4.65877e+08	4.03286e+08	2.54671e+09	4.03689e+09	4.31452e+09
M294T779_POS	5	1.10382e+06	800790	440620	2.32254e+06	3.93828e+06	4.64194e+06
M193T157_POS	5	6.44027e+06	3.80175e+06	4.99256e+06	3.9782e+06	9.01501e+06	9.24522e+06
M269T912_POS	5	5.30068e+06	5.14026e+06	4.99733e+06	6.38241e+06	7.56124e+06	5.77232e+06
M335T912_POS	5	1.30409e+07	1.30345e+07	1.10922e+07	1.48387e+07	1.58566e+07	1.42392e+07
M592T66_NEG	5	9.4722e+06	4.16961e+06	3.1229e+06	9.49227e+06	1.56486e+07	2.84074e+07
M255T281_POS	5	2.67657e+06	2.54391e+06	2.66063e+06	3.16005e+06	4.3331e+06	3.32148e+06
M397T601_POS	5	808832	756283	476629	1.23935e+06	934800	4.53647e+06
M253T68_NEG	5	2.14082e+07	1.89428e+07	1.63837e+07	2.96348e+07	2.57069e+07	3.95601e+07
M317T655_POS	5	542776	520850	510832	600724	646534	675881
M311T717_POS	5	3.96978e+06	1.53532e+06	2.40186e+06	3.26564e+06	4.94718e+06	6.38208e+06
M686T838_POS	5	4.64334e+06	4.02566e+06	932833	5.07049e+06	1.23467e+07	1.13936e+07
M149T369_NEG	5	4.12277e+08	9.54448e+08	2.46494e+08	7.12901e+08	5.80427e+08	5.87445e+08
M116T371_NEG	5	1.49788e+08	1.1898e+08	1.45227e+08	1.62674e+08	1.4609e+08	1.60185e+08
M564T276_NEG	5	1.43664e+06	1.61554e+06	2.48997e+06	2.83901e+06	2.95253e+06	2.80635e+06
M563T276_NEG	5	6.73643e+06	7.92468e+06	9.78247e+06	1.35277e+07	1.45113e+07	1.36448e+07
M995T458_POS	5	846972	1.36989e+06	733172	2.00964e+06	1.40014e+06	1.98257e+06
M118T932_POS	5	1.94549e+09	1.86592e+09	1.38951e+09	2.0564e+09	2.27026e+09	2.08096e+09
M289T816_POS	5	5.05011e+06	5.56585e+06	5.14031e+06	6.15711e+06	5.81188e+06	5.58885e+06
M380T819_POS	5	3.14642e+06	3.07054e+06	2.85691e+06	3.52651e+06	3.34001e+06	3.52694e+06
M698T65_NEG	5	2.4934e+07	5.41992e+07	7.72645e+06	4.06279e+07	6.83652e+07	6.2778e+07
M116T64_POS	5	1.12744e+09	9.61575e+08	1.43974e+09	1.5309e+09	1.40177e+09	1.65937e+09
M308T73_POS	5	3.59955e+07	3.58832e+07	1.72021e+07	4.12923e+07	4.68122e+07	3.16708e+07
M322T830_POS	5	2.36031e+06	722584	2.75501e+06	3.49926e+06	4.70342e+06	8.90162e+06
M361T174_NEG	5	1.32123e+06	2.14102e+06	1.07417e+06	1.81336e+06	3.34481e+06	5.74046e+06
M219T938_NEG	5	6.82352e+07	7.65598e+07	4.22863e+07	7.60609e+07	7.81193e+07	6.48644e+07
M799T514_2_NEG	5	1.65627e+07	1.66872e+07	1.15703e+07	1.45471e+07	1.5497e+07	1.68485e+07
M392T819_POS	5	2.70319e+07	2.6471e+07	2.46558e+07	3.00435e+07	2.90911e+07	2.92642e+07
M309T804_POS	5	944206	738597	406802	1.22497e+06	2.29095e+06	2.15631e+06
M416T62_NEG	5	1.27525e+06	2.00223e+06	1.72025e+06	2.18768e+06	2.29781e+06	2.09672e+06
M297T937_NEG	5	3.7374e+06	3.94102e+06	2.01394e+06	4.70279e+06	3.84381e+06	3.68786e+06
M362T829_POS	5	2.18944e+07	2.21433e+07	2.10388e+07	2.24925e+07	2.31334e+07	2.54106e+07
M205T148_1_POS	5	1.38215e+09	7.33747e+08	1.30193e+09	1.68856e+09	1.73454e+09	1.46336e+09
M309T65_NEG	5	6.82366e+06	2.06364e+06	3.49099e+06	5.1123e+06	1.2515e+07	6.53728e+06
M504T444_2_POS	5	976380	1.29331e+06	958999	2.29014e+06	2.05748e+06	1.99384e+06
M344T796_POS	5	2.2688e+06	2.18571e+06	1.62856e+06	3.43235e+06	3.5955e+06	2.3173e+06
M264T572_POS	5	4.97397e+06	5.81609e+06	4.70463e+06	6.12977e+06	5.85602e+06	5.10873e+06
M484T355_POS	5	1.03018e+06	1.39712e+06	601847	1.0801e+06	1.57757e+06	1.19076e+06
M329T65_NEG	5	2.11226e+07	3.53846e+07	6.9807e+07	2.94334e+08	9.37813e+07	4.7385e+08
M322T710_POS	5	1.3427e+06	1.70322e+06	1.71874e+06	2.05708e+06	2.12358e+06	1.94666e+06
M323T67_NEG	5	4.16049e+06	2.21924e+06	2.08168e+06	3.7659e+06	4.5538e+06	4.32595e+06
M231T174_NEG	5	1.19475e+07	1.12945e+07	5.37007e+06	2.26262e+07	1.9377e+07	4.85417e+07
M299T66_NEG	5	9.47053e+06	1.27266e+07	1.69048e+07	4.0125e+07	3.72758e+07	1.04563e+08
M985T530_2_NEG	5	4.66051e+06	4.80851e+06	3.80955e+06	4.47055e+06	4.36713e+06	4.62082e+06
M501T800_POS	5	1.66699e+06	1.70603e+06	1.54855e+06	1.69973e+06	1.96996e+06	1.87903e+06
M670T400_NEG	5	6.42904e+06	5.86048e+06	3.28011e+06	4.86484e+06	1.09377e+07	9.14451e+06
M311T94_NEG	5	5.35992e+07	1.77918e+07	3.1111e+07	9.03541e+07	8.11659e+07	6.01421e+07
M293T779_POS	5	6.05638e+06	4.62134e+06	1.40559e+06	1.27139e+07	2.145e+07	2.58503e+07
M231T136_NEG	5	6.29143e+06	7.44719e+06	5.0007e+06	7.66829e+06	2.75684e+07	1.9182e+07
M386T399_NEG	5	1.73138e+07	2.36567e+07	1.08047e+07	2.13733e+07	4.59758e+07	3.83218e+07
M293T717_POS	5	6.59507e+06	3.52532e+06	7.32083e+06	1.68344e+07	1.39401e+07	1.45544e+07
M295T72_NEG	5	3.54981e+07	1.4102e+07	1.21835e+07	5.3086e+07	1.04044e+08	6.03013e+07
M295T94_NEG	5	3.90582e+07	1.40053e+07	1.86142e+07	6.02753e+07	7.54204e+07	9.46122e+07
M114T384_NEG	5	2.00392e+07	1.74818e+07	1.90518e+07	3.96918e+07	5.13996e+07	3.08051e+07
M359T731_2_POS	5	941445	806173	541487	4.5783e+06	1.34675e+06	4.73704e+06
M351T723_POS	5	2.5177e+07	2.26405e+07	1.7343e+07	3.82073e+07	7.18963e+07	7.44959e+07
M129T99_NEG	5	2.92895e+07	2.1847e+07	2.17777e+07	2.98498e+07	3.18975e+07	2.61872e+07
M324T617_POS	5	4.47161e+06	4.81372e+06	7.05213e+06	7.84214e+06	6.89882e+06	7.3472e+06
M307T814_POS	5	1.86793e+07	1.94717e+07	1.8467e+07	2.17754e+07	2.05079e+07	2.16348e+07
M375T912_POS	5	1.90429e+07	1.88172e+07	1.58447e+07	2.14879e+07	2.28875e+07	2.03028e+07
M239T137_NEG	5	2.19582e+07	2.10923e+07	1.77578e+07	2.33551e+07	4.62189e+07	3.63631e+07
M333T819_POS	5	3.13969e+06	3.11658e+06	3.09085e+06	3.51336e+06	3.56355e+06	3.41082e+06
M379T819_POS	5	1.8544e+07	1.71211e+07	1.63261e+07	1.90211e+07	1.90375e+07	1.94552e+07
M424T68_NEG	5	2.86139e+07	2.35935e+07	2.30826e+07	4.43533e+07	4.45643e+07	3.3897e+07
M207T553_POS	5	4.81039e+07	4.88595e+07	4.87261e+07	4.99462e+07	5.40221e+07	5.28363e+07
M327T272_NEG	5	8.60095e+06	9.13663e+06	1.45836e+06	5.06491e+06	1.3032e+07	6.76879e+07
M666T337_NEG	5	3.00546e+06	3.94154e+06	2.19544e+06	4.13173e+06	4.26466e+06	4.56567e+06
M209T589_POS	5	4.86968e+07	4.85868e+07	3.36923e+07	4.94603e+07	5.16763e+07	5.7618e+07
M323T366_NEG	5	1.16201e+08	7.68523e+07	9.26804e+07	1.0614e+08	9.84223e+07	1.16382e+08
M423T819_POS	5	1.05011e+07	9.90911e+06	9.8258e+06	1.13312e+07	1.17531e+07	1.15844e+07
M301T95_NEG	5	3.06277e+07	2.47005e+07	3.29113e+07	1.01136e+08	1.40376e+08	4.33624e+08
M349T745_POS	5	5.16299e+06	2.30682e+06	1.66434e+06	8.17625e+06	9.47537e+06	1.4802e+07
M111T72_NEG	4	1.93073e+07	1.46516e+07	1.5689e+07	2.52934e+07	2.04762e+07	1.07885e+07
M233T532_POS	4	712682	497990	583063	652071	604753	557173
M164T453_POS	4	4.25344e+07	4.04154e+07	4.2521e+07	4.10114e+07	4.85139e+07	2.46064e+07
M465T63_NEG	4	5.71523e+06	9.2556e+06	7.81796e+06	1.25736e+07	7.63607e+06	7.42954e+06
M298T922_POS	4	1.75093e+06	1.71967e+06	1.99145e+06	2.35533e+06	1.87557e+06	1.51863e+06
M239T101_POS	4	9.5295e+06	5.97666e+06	6.13132e+06	7.4895e+06	7.12613e+06	3.53248e+06
M303T437_3_POS	4	800722	898928	980621	1.17315e+06	1.13446e+06	508698
M416T820_POS	4	4.55943e+06	4.47839e+06	3.59179e+06	4.89611e+06	3.92829e+06	3.70711e+06
M169T959_NEG	4	5.85649e+07	5.57241e+07	4.00479e+07	5.47412e+07	5.12164e+07	3.99216e+07
M323T798_POS	4	1.38526e+06	1.72619e+06	1.39752e+06	1.62442e+06	1.27212e+06	1.14548e+06
M94T915_POS	4	1.16293e+07	1.20525e+07	1.98793e+07	1.5378e+07	9.49317e+06	4.4226e+06
M332T724_POS	4	2.71025e+06	2.83668e+06	2.45885e+06	2.82281e+06	2.53844e+06	1.69359e+06
M119T67_POS	4	6.22619e+07	4.99449e+07	5.30756e+07	6.62363e+07	5.09328e+07	4.55386e+07
M369T62_NEG	4	3.99708e+06	3.37687e+06	3.01946e+06	4.50334e+06	4.00711e+06	2.09927e+06
M463T63_NEG	4	6.69408e+06	7.30432e+06	7.85981e+06	8.54351e+06	5.87481e+06	3.04754e+06
M515T780_2_POS	4	3.02382e+06	3.28267e+06	2.77454e+06	3.19921e+06	3.03193e+06	2.95702e+06
M565T802_POS	4	5.90042e+06	6.12687e+06	6.30275e+06	6.2514e+06	5.9403e+06	5.36902e+06
M481T63_NEG	4	1.19322e+07	3.09196e+07	2.35923e+07	2.30351e+07	2.04394e+07	1.72156e+07
M269T752_POS	4	2.35757e+06	2.3527e+06	2.44222e+06	2.38488e+06	2.62837e+06	1.25663e+06
M373T378_POS	4	1.41337e+07	1.45226e+07	1.39922e+07	1.47141e+07	1.48764e+07	9.04125e+06
M713T96_NEG	4	6.2007e+06	6.67438e+06	9.11702e+06	5.60048e+06	7.90187e+06	4.47824e+06
M611T479_2_POS	4	4.44695e+06	4.98119e+06	4.4555e+06	6.48821e+06	4.89373e+06	4.59926e+06
M658T756_POS	4	1.03545e+06	1.35271e+06	1.9512e+06	1.48404e+06	1.51408e+06	811111
M578T395_NEG	4	5.82889e+06	2.66474e+06	5.08018e+06	2.94663e+06	3.15942e+06	1.68962e+06
M609T766_POS	4	709431	617459	666462	685980	658346	599621
M718T410_POS	4	1.71269e+06	2.0706e+06	2.15654e+06	1.87609e+06	2.0511e+06	1.52361e+06
M345T796_POS	4	665764	695424	464374	910689	781995	421036
M643T444_POS	4	596926	478723	479770	978362	759031	446004
M237T735_POS	4	3.09323e+06	2.91495e+06	2.80203e+06	3.29854e+06	2.62713e+06	2.51485e+06
M382T789_POS	4	3.71555e+06	4.72968e+06	4.18388e+06	5.04642e+06	5.25995e+06	3.79159e+06
M418T820_POS	4	1.66697e+06	1.57367e+06	1.59915e+06	1.44929e+06	1.67255e+06	977597
M285T859_POS	4	715436	688273	784872	912523	777227	737110
M299T776_POS	4	3.01006e+06	3.50699e+06	2.85379e+06	3.13495e+06	3.03107e+06	2.82505e+06
M206T437_NEG	4	1.05315e+07	1.19633e+07	1.61325e+07	1.9555e+07	1.5685e+07	1.13618e+07
M539T466_2_POS	4	3.37889e+06	3.3015e+06	3.42116e+06	5.08593e+06	4.1096e+06	2.93903e+06
M74T930_POS	4	8.49953e+07	8.07876e+07	8.25644e+07	8.88047e+07	8.44916e+07	7.69879e+07
M298T135_NEG	4	1.72049e+06	1.2691e+06	2.18257e+06	1.57098e+06	1.63922e+06	959029
M380T794_POS	4	1.08002e+07	1.22336e+07	1.4563e+07	1.20378e+07	1.38825e+07	1.09096e+07
M103T936_2_POS	4	6.50367e+06	7.36655e+06	7.10607e+06	7.70847e+06	6.70357e+06	5.33926e+06
M160T946_POS	4	5.89421e+06	5.60405e+06	4.90292e+06	6.28523e+06	5.38175e+06	5.31287e+06
M542T466_POS	4	1.70135e+06	1.45311e+06	1.21373e+06	2.13794e+06	1.80333e+06	1.10434e+06
M88T917_POS	4	2.01298e+09	3.20949e+09	2.20276e+09	2.68097e+09	2.04199e+09	1.61454e+09
M170T772_POS	4	1.26005e+07	1.234e+07	1.22865e+07	1.28162e+07	1.27593e+07	1.20484e+07
M378T750_POS	4	568276	811949	685754	634724	758000	491495
M684T489_POS	4	474618	664666	547983	969969	565709	552228
M538T452_1_POS	4	800336	982644	950433	1.09587e+06	938366	835967
M270T873_POS	4	1.85588e+06	2.26454e+06	2.25646e+06	2.09784e+06	2.15819e+06	1.90804e+06
M268T98_NEG	4	3.29058e+06	2.78578e+06	4.98646e+06	3.78e+06	4.04729e+06	2.18188e+06
M203T956_NEG	4	4.12468e+07	4.21732e+07	4.16261e+07	5.89193e+07	4.90794e+07	3.61923e+07
M373T752_POS	4	785378	1.1204e+06	1.03615e+06	1.213e+06	1.21634e+06	712500
M363T66_POS	4	1.35109e+08	2.03997e+08	8.28965e+07	9.50779e+07	9.12551e+07	4.75385e+07
M241T99_NEG	4	5.64371e+07	3.71454e+07	5.83875e+07	5.02784e+07	5.55508e+07	2.49354e+07
M85T72_POS	4	2.75663e+08	3.42707e+08	2.76607e+08	2.95082e+08	3.00002e+08	2.57181e+08
M235T87_POS	4	5.1079e+06	6.22122e+06	7.52407e+06	4.87521e+06	6.36164e+06	2.45635e+06
M334T835_POS	4	1.53552e+07	1.96397e+07	1.64886e+07	1.94979e+07	1.6433e+07	1.53248e+07
M306T784_POS	4	4.20942e+06	4.94709e+06	4.4817e+06	6.39e+06	6.21471e+06	4.51984e+06
M350T765_POS	4	2.46398e+06	3.10208e+06	2.63595e+06	3.69209e+06	2.78998e+06	2.58072e+06
M373T807_POS	4	5.75538e+06	6.58693e+06	6.16754e+06	7.45116e+06	6.56435e+06	6.09948e+06
M267T101_POS	4	5.86334e+06	1.36903e+07	8.00221e+06	1.14339e+07	4.84908e+06	5.26189e+06
M219T711_POS	4	1.18722e+07	1.21522e+07	1.23298e+07	1.26847e+07	1.21732e+07	1.20876e+07
M204T104_NEG	4	1.97578e+07	1.91634e+07	1.93542e+07	1.84836e+07	1.65837e+07	9.86213e+06
M99T957_POS	4	1.337e+08	1.16454e+08	8.80945e+07	9.08852e+07	9.07613e+07	7.156e+07
M338T843_2_POS	4	1.87409e+09	2.01163e+09	2.10704e+09	1.82118e+09	1.20315e+09	6.14663e+08
M918T537_2_NEG	3	1.27166e+07	1.42502e+07	1.80445e+07	1.11964e+07	3.86932e+07	1.22347e+07
M929T537_NEG	3	9.65626e+06	9.61206e+06	9.94417e+06	9.13491e+06	1.83578e+07	9.54331e+06
M122T189_POS	3	6.24183e+07	5.27319e+07	6.6788e+07	5.55237e+07	7.11538e+07	5.05314e+07
M293T95_NEG	3	8.20613e+07	8.77394e+07	8.30248e+07	8.32757e+07	1.83257e+08	4.92519e+07
M150T489_POS	3	2.36032e+07	2.14336e+07	2.69203e+07	2.00984e+07	3.06027e+07	1.47534e+07
M509T72_POS	3	8.88961e+06	9.77797e+06	7.63811e+06	9.08328e+06	1.45604e+07	8.05849e+06
M940T232_NEG	3	2.47143e+07	2.24729e+07	2.4353e+07	2.87249e+07	5.99565e+07	2.29479e+07
M183T707_POS	3	1.66354e+07	1.54788e+07	1.57534e+07	1.48115e+07	1.76763e+07	1.517e+07
M235T310_POS	3	2.30675e+08	2.21165e+08	2.21017e+08	2.40022e+08	2.67252e+08	2.31842e+08
M325T61_NEG	3	3.07482e+06	3.62045e+06	4.53468e+06	3.10931e+06	6.97316e+06	3.34686e+06
M241T68_NEG	3	8.79678e+06	7.73655e+06	9.38611e+06	1.1668e+07	1.63414e+07	8.57843e+06
M79T93_NEG	3	1.57457e+07	1.32383e+07	2.71875e+07	1.75518e+07	2.276e+07	1.16329e+07
M83T66_NEG	3	7.49907e+06	5.13299e+06	1.45393e+07	1.15226e+07	1.30695e+07	6.39907e+06
M121T754_POS	3	1.0651e+07	1.02414e+07	1.0516e+07	1.09411e+07	1.27703e+07	1.06946e+07
M262T745_POS	3	1.10102e+07	1.04357e+07	1.18001e+07	1.35349e+07	1.70217e+07	1.08651e+07
M473T134_NEG	3	1.48896e+07	1.35722e+07	1.27395e+07	2.04873e+07	3.55569e+07	1.83531e+07
M192T608_POS	3	7.41491e+06	5.855e+06	7.10014e+06	5.6333e+06	8.73211e+06	4.67895e+06
M279T754_2_POS	3	5.36621e+08	4.98807e+08	5.1321e+08	5.21701e+08	6.38907e+08	5.05714e+08
M247T708_POS	3	5.22715e+07	4.47129e+07	4.56127e+07	4.12351e+07	6.63604e+07	4.46447e+07
M205T754_POS	3	7.58258e+07	7.13912e+07	7.20987e+07	7.2207e+07	8.48954e+07	7.1759e+07
M233T745_POS	3	4.65329e+06	4.08585e+06	4.49977e+06	5.08398e+06	5.25607e+06	3.94848e+06
M472T437_POS	3	8.35547e+06	7.81173e+06	7.94134e+06	9.34521e+06	9.70145e+06	8.067e+06
M185T96_NEG	3	1.05456e+06	961748	1.21413e+06	1.4842e+06	2.48307e+06	1.53108e+06
M157T700_POS	3	2.43852e+07	2.33078e+07	2.37746e+07	2.43783e+07	2.41578e+07	2.35234e+07
M589T831_POS	3	2.37504e+06	2.00636e+06	2.45858e+06	2.18405e+06	2.54402e+06	2.20738e+06
M750T96_NEG	3	9.83953e+06	1.09398e+07	1.08016e+07	9.85623e+06	1.23086e+07	8.12659e+06
M759T730_POS	3	3.89525e+08	4.86955e+08	5.38429e+08	4.56036e+08	8.85507e+08	3.10949e+08
M747T71_NEG	3	7.06861e+06	6.09388e+06	4.86934e+06	6.80389e+06	1.00429e+07	4.73783e+06
M275T798_POS	3	2.16013e+06	2.17682e+06	2.25525e+06	2.35402e+06	2.99106e+06	2.20194e+06
M271T95_NEG	3	3.72225e+06	3.97027e+06	4.24568e+06	4.24634e+06	7.49029e+06	2.67575e+06
M621T740_POS	3	1.37694e+07	1.2268e+07	1.34533e+07	1.76233e+07	1.02943e+08	1.0738e+07
M405T746_POS	3	7.78134e+06	6.42138e+06	7.95222e+06	1.1001e+07	5.39779e+07	5.29301e+06
M313T95_NEG	3	4.59256e+06	2.10178e+06	4.21793e+06	3.80734e+06	6.37266e+06	2.79604e+06
M605T760_POS	3	2.88455e+06	2.88071e+06	2.89568e+06	3.2166e+06	3.25473e+06	2.83969e+06
M247T62_2_NEG	3	3.91757e+06	4.18944e+06	4.53196e+06	2.9964e+06	5.67871e+06	2.86266e+06
M535T880_POS	3	2.97988e+06	2.12871e+06	2.58797e+06	2.43273e+06	3.37212e+06	2.96654e+06
M296T692_POS	3	3.392e+06	3.27278e+06	3.59594e+06	2.90531e+06	4.13841e+06	2.41489e+06
M465T369_NEG	3	1.00472e+07	5.43384e+06	8.70289e+06	1.08047e+07	1.17919e+07	6.95064e+06
M157T94_NEG	3	1.10013e+07	9.77018e+06	1.12112e+07	9.07735e+06	1.34505e+07	5.91873e+06
M511T419_POS	3	2.41759e+06	2.36512e+06	2.4613e+06	3.99161e+06	4.03294e+06	2.0671e+06
M305T930_POS	3	2.6664e+06	2.24972e+06	2.63354e+06	2.68267e+06	2.75877e+06	2.28661e+06
M1004T543_2_NEG	3	3.07928e+07	2.79112e+07	3.15321e+07	2.9448e+07	5.15858e+07	2.80807e+07
M255T67_2_NEG	3	9.06444e+08	6.87437e+08	9.22778e+08	8.73908e+08	1.07246e+09	6.35921e+08
M382T435_NEG	3	1.56282e+08	1.10229e+08	1.39533e+08	1.88338e+08	2.17249e+08	1.42968e+08
M465T438_POS	3	3.10574e+06	2.87279e+06	2.88774e+06	3.86737e+06	4.13216e+06	2.98818e+06
M499T869_POS	3	1.28528e+06	1.01172e+06	1.35673e+06	1.05724e+06	1.40873e+06	953996
M273T700_POS	3	2.5705e+06	2.45443e+06	2.85614e+06	2.26627e+06	2.90365e+06	2.20896e+06
M227T69_NEG	3	2.58227e+07	2.31553e+07	2.3129e+07	2.6027e+07	3.79727e+07	1.31348e+07
M371T805_POS	3	485947	381472	472239	656149	799956	360519
M291T62_NEG	3	1.91334e+06	1.12936e+06	1.7719e+06	1.39929e+06	3.36253e+06	1.92991e+06
M209T556_POS	3	6.08388e+06	5.46442e+06	5.86909e+06	4.90202e+06	5.97507e+06	4.06373e+06
M237T310_POS	3	1.74724e+06	1.62212e+06	1.64424e+06	1.88716e+06	2.04074e+06	1.58668e+06
M298T112_POS	3	1.06147e+07	9.23367e+06	1.25329e+07	1.06693e+07	1.1832e+07	1.05329e+07
M193T937_NEG	3	1.9925e+07	1.47589e+07	1.74485e+07	1.8521e+07	2.71342e+07	1.93328e+07
M461T407_NEG	3	5.33064e+06	6.90089e+06	8.17344e+06	6.6864e+06	2.6068e+07	7.66015e+06
M492T311_NEG	3	1.11279e+06	1.36027e+06	1.64821e+06	1.64469e+06	5.16386e+06	1.53786e+06
M312T600_POS	3	8.64136e+06	7.56396e+06	8.87883e+06	7.42511e+06	1.02797e+07	6.00504e+06
M230T65_POS	3	2.96986e+07	2.86953e+07	2.68656e+07	2.956e+07	5.24545e+07	2.31679e+07
M180T369_NEG	3	2.65522e+07	1.84388e+07	4.33078e+07	3.0511e+07	3.86594e+07	2.3502e+07
M103T140_NEG	3	5.32956e+07	6.2701e+07	6.54506e+07	5.92184e+07	1.10988e+08	6.08737e+07
M75T140_NEG	3	7.17923e+07	7.96299e+07	8.23926e+07	7.16915e+07	1.37968e+08	7.91573e+07
M670T739_POS	3	1.52008e+06	1.24044e+06	1.48324e+06	2.00651e+06	1.54591e+07	1.13405e+06
M265T62_2_NEG	3	6.91007e+07	4.86072e+07	1.98966e+08	2.62998e+08	2.18755e+08	5.06481e+07
M606T166_NEG	3	9.43066e+07	9.03612e+07	8.2311e+07	8.43919e+07	1.02108e+08	7.78368e+07
M726T145_NEG	3	1.3075e+06	1.31611e+06	1.7755e+06	1.19755e+06	2.91697e+06	824151
M274T290_NEG	3	2.0533e+06	1.9787e+06	1.85091e+06	2.0025e+06	6.08389e+06	1.58314e+06
M203T596_POS	3	4.8667e+06	5.00977e+06	5.08185e+06	4.94508e+06	5.93867e+06	4.08204e+06
M164T329_2_NEG	3	4.02658e+08	2.57529e+08	4.14139e+08	4.74319e+08	5.65551e+08	4.10792e+08
M742T70_NEG	3	7.07323e+06	3.12821e+06	4.3914e+06	1.95944e+06	9.67929e+06	1.43231e+06
M741T69_NEG	3	1.71314e+07	4.76952e+06	1.1259e+07	5.26475e+06	2.1167e+07	6.46851e+06
M202T596_POS	3	4.41534e+07	4.31369e+07	4.55676e+07	4.3399e+07	5.27222e+07	3.43636e+07
M230T694_POS	3	3.33457e+08	2.98471e+08	3.29373e+08	2.84403e+08	4.02344e+08	2.39282e+08
M269T65_NEG	3	1.62198e+06	1.52524e+06	1.6087e+06	1.3393e+06	2.23682e+06	1.42728e+06
M81T157_NEG	3	1.63479e+07	1.96628e+07	1.75642e+07	1.95003e+07	2.58381e+07	1.38243e+07
M356T767_POS	3	1.86564e+08	1.77601e+08	2.19889e+08	1.5794e+08	2.33538e+08	1.72872e+08
M401T107_NEG	3	7.02058e+06	5.66951e+06	4.98805e+06	5.43784e+06	1.60642e+07	5.35151e+06
M417T385_POS	3	1.37312e+06	953144	1.05737e+06	1.08691e+06	3.47929e+06	1.58845e+06
M582T742_POS	3	1.78396e+06	1.73006e+06	1.87172e+06	2.27499e+06	1.65006e+07	1.41101e+06
M309T734_POS	3	1.49319e+06	1.25173e+06	1.44534e+06	1.37898e+06	1.51211e+06	1.37128e+06
M145T134_NEG	3	4.85415e+06	3.60659e+06	3.85163e+06	3.58082e+06	3.8318e+07	6.49412e+06
M494T744_POS	3	2.74381e+06	2.29833e+06	2.8527e+06	3.8339e+06	2.24644e+07	1.82883e+06
M115T95_NEG	3	6.79083e+06	7.39488e+06	7.18587e+06	5.9896e+06	2.07367e+07	5.09219e+06
M417T142_NEG	3	4.23106e+06	3.00872e+06	4.84181e+06	4.12273e+06	1.8878e+07	6.41881e+06
M454T789_POS	3	550892	537142	543741	669852	832142	576408
M664T391_NEG	3	1.14819e+07	1.32958e+07	7.53163e+06	1.11081e+07	1.7494e+07	8.81392e+06
M429T694_POS	3	1.13426e+06	1.09937e+06	1.04899e+06	1.25247e+06	1.44565e+06	1.15628e+06
M209T149_POS	3	2.63413e+07	2.2218e+07	2.42076e+07	2.6344e+07	2.82711e+07	2.46723e+07
M171T96_NEG	3	1.8296e+07	1.11159e+07	2.24115e+07	2.17867e+07	3.0736e+07	1.5931e+07
M294T61_NEG	3	2.0532e+06	1.19891e+06	3.84813e+06	4.73449e+06	4.03816e+06	2.11956e+06
M250T404_POS	3	1.54361e+06	937059	1.47338e+06	1.66914e+06	1.92695e+06	1.42565e+06
M1018T398_POS	3	671446	546883	826111	810465	768640	713640
M438T723_POS	3	872495	902929	901535	932641	1.00449e+06	875178
M203T345_NEG	3	5.10135e+07	2.64816e+07	6.46178e+07	7.50153e+07	1.65065e+08	6.13856e+07
M463T398_2_POS	3	2.37152e+06	1.82156e+06	2.25458e+06	2.34728e+06	2.94998e+06	2.04075e+06
M293T68_NEG	3	1.03044e+08	3.67966e+07	7.17133e+07	7.10557e+07	7.97339e+07	4.67299e+07
M669T739_POS	3	4.45031e+06	3.82683e+06	4.24249e+06	6.37229e+06	4.16698e+07	3.5768e+06
M159T148_POS	3	1.98947e+07	9.07433e+06	2.02558e+07	2.46e+07	2.639e+07	2.11451e+07
M480T435_NEG	3	1.26462e+07	6.94678e+06	1.14189e+07	1.78879e+07	2.01798e+07	9.35913e+06
M462T398_POS	3	4.40799e+06	3.59865e+06	3.91039e+06	4.97302e+06	5.82176e+06	4.10765e+06
M367T409_2_POS	3	1.02942e+07	8.84244e+06	9.67927e+06	9.11547e+06	1.36079e+07	7.77657e+06
M178T933_POS	3	1.70138e+07	1.595e+07	1.69507e+07	1.77841e+07	1.88699e+07	1.55411e+07
M192T756_POS	3	5.16335e+06	4.23072e+06	5.43825e+06	4.4807e+06	5.13922e+06	3.8351e+06
M414T926_POS	3	1.04791e+06	749592	464713	481945	1.01784e+06	554154
M255T887_POS	3	501946	508904	448207	612278	680249	422092
M358T65_NEG	3	2.63758e+06	1.47553e+06	1.66349e+06	1.53075e+06	2.86596e+06	1.7355e+06
M886T473_POS	3	3.522e+06	3.67521e+06	3.06698e+06	3.65388e+06	4.11142e+06	3.13325e+06
M506T169_NEG	3	1.59382e+07	2.34989e+07	1.36997e+07	1.37555e+07	2.8655e+07	1.252e+07
M537T743_POS	3	7.06703e+06	6.2578e+06	7.61003e+06	9.71501e+06	6.13114e+07	5.41801e+06
M219T463_POS	3	1.61207e+08	1.4757e+08	1.67964e+08	1.45947e+08	1.67133e+08	1.37256e+08
M233T62_NEG	3	9.98141e+06	9.87338e+06	1.14921e+07	8.66908e+06	1.60947e+07	4.75667e+06
M922T537_NEG	3	1.42844e+08	1.54039e+08	1.55941e+08	1.32341e+08	2.67174e+08	1.43716e+08
M361T746_POS	3	2.40369e+06	1.85446e+06	2.36381e+06	3.75542e+06	1.72628e+07	2.14752e+06
M219T318_NEG	3	2.89373e+07	2.86947e+07	3.1673e+07	3.2218e+07	4.14716e+07	2.92475e+07
M441T764_POS	3	6.26635e+06	5.98021e+06	6.04486e+06	5.99622e+06	6.60061e+06	5.86846e+06
M225T395_NEG	3	1.38794e+08	1.77416e+08	1.49536e+08	1.96389e+08	3.98191e+08	1.7349e+08
M160T398_NEG	3	7.67985e+07	5.84051e+07	1.06617e+08	8.09511e+07	1.02017e+08	8.6972e+07
M237T148_POS	3	1.50572e+07	8.32616e+06	1.47774e+07	1.75489e+07	1.86522e+07	1.47243e+07
M118T408_1_NEG	3	1.13636e+08	1.66495e+08	2.94658e+08	1.3644e+08	3.67011e+08	1.55361e+08
M210T952_POS	3	3.29665e+07	2.1413e+07	3.00615e+07	3.51327e+07	4.24092e+07	3.31316e+07
M473T732_POS	3	1.73346e+06	1.48195e+06	2.57564e+06	3.26145e+06	3.28023e+07	1.8629e+06
M75T932_POS	3	2.01111e+06	1.82793e+06	1.97347e+06	1.93501e+06	2.17103e+06	1.83066e+06
M191T937_2_NEG	3	1.79814e+09	1.46075e+09	1.93737e+09	1.6878e+09	2.56354e+09	1.66475e+09
M190T754_POS	3	6.93264e+07	6.53997e+07	6.47461e+07	6.80032e+07	7.87958e+07	6.54029e+07
M386T372_POS	3	1.61688e+06	1.87582e+06	1.17145e+06	1.30021e+06	3.21501e+06	1.13523e+06
M342T105_NEG	3	1.65359e+06	1.77995e+06	1.6385e+06	1.82675e+06	3.98927e+06	1.65965e+06
M365T63_POS	3	1.46609e+07	1.58437e+07	1.23711e+07	3.17449e+07	4.64268e+07	1.01605e+07
M149T754_2_POS	3	3.8212e+08	3.63066e+08	3.6867e+08	3.69359e+08	4.41879e+08	3.68373e+08
M502T393_NEG	3	1.75747e+07	1.31897e+07	2.53573e+07	1.62994e+07	2.8341e+07	1.4815e+07
M532T297_NEG	2	4.45278e+06	1.7288e+07	6.88759e+06	2.5265e+07	1.98787e+06	2.22169e+07
M590T462_POS	2	2.07326e+07	1.13204e+07	1.77136e+07	1.9593e+07	5.36645e+06	1.50441e+07
M197T814_POS	2	1.2833e+06	1.43063e+06	1.13966e+06	1.49083e+06	1.00253e+06	1.76277e+06
M573T443_POS	2	8.01442e+06	4.42726e+06	5.90197e+06	8.25091e+06	2.06396e+06	6.20161e+06
M322T153_NEG	2	1.88853e+09	1.87362e+09	1.22201e+09	2.28497e+09	1.37712e+09	1.71625e+09
M148T354_NEG	2	3.64092e+07	3.05304e+07	4.56388e+07	4.16011e+07	1.14923e+07	3.96003e+07
M279T641_POS	2	3.16372e+06	3.53257e+06	3.33204e+06	3.52249e+06	3.15633e+06	3.45139e+06
M786T477_POS	2	2.3458e+06	2.21115e+06	4.1471e+06	8.28459e+06	603845	2.16788e+06
M209T918_NEG	2	3.92993e+08	3.4401e+08	2.89012e+08	3.4404e+08	2.90622e+08	3.58225e+08
M297T730_POS	2	2.98446e+06	2.76086e+06	2.68295e+06	2.96547e+06	2.34664e+06	3.02453e+06
M93T94_POS	2	7.82414e+06	6.35452e+06	7.02976e+06	1.07772e+07	4.91461e+06	7.03117e+06
M105T136_POS	2	7.90716e+07	1.19388e+08	7.61801e+07	1.17577e+08	6.86234e+07	1.44136e+08
M122T136_POS	2	5.74865e+07	8.77238e+07	5.66124e+07	8.90437e+07	5.03553e+07	1.06059e+08
M95T94_POS	2	2.21062e+07	1.68425e+07	1.95643e+07	2.59621e+07	1.4181e+07	1.92179e+07
M314T470_POS	2	2.41448e+06	1.23996e+06	3.00062e+06	7.04184e+06	1.21646e+06	2.67662e+06
M415T728_POS	2	1.13212e+06	615348	966033	1.4e+06	498571	2.9047e+06
M741T164_NEG	2	5.7773e+06	3.04738e+06	2.46042e+06	4.61934e+06	2.59058e+06	3.94802e+06
M443T764_POS	2	584295	582274	888224	916756	523574	931210
M466T819_POS	2	769926	863353	710319	981252	658260	777291
M305T706_POS	2	3.00332e+06	2.93609e+06	4.16498e+06	8.61086e+06	1.56677e+06	4.0152e+06
M901T460_POS	2	1.733e+07	2.41683e+07	1.84736e+07	2.08643e+07	7.03083e+06	1.43452e+07
M385T562_POS	2	339728	518965	321562	462771	264245	379146
M835T571_POS	2	1.29493e+06	1.89799e+06	1.68708e+06	5.10961e+06	560424	1.24636e+06
M171T946_POS	2	2.33132e+07	2.54899e+07	2.62671e+07	2.80831e+07	1.88568e+07	2.63133e+07
M514T207_POS	2	1.86612e+06	3.02856e+06	2.11207e+06	2.99814e+06	485330	1.17413e+07
M374T733_POS	2	1.05447e+06	969051	979523	1.02318e+06	948313	995994
M567T456_2_POS	2	2.92809e+06	3.12672e+06	2.65748e+06	3.4615e+06	2.64876e+06	2.97412e+06
M938T397_POS	2	1.09119e+06	1.71026e+06	1.68687e+06	3.88047e+06	974784	1.39751e+06
M561T786_POS	2	1.72015e+06	2.05169e+06	2.07414e+06	2.14132e+06	1.81359e+06	2.22462e+06
M281T741_POS	2	824917	706370	906662	1.06042e+06	865472	856349
M338T917_POS	2	1.07904e+08	7.7756e+07	8.77456e+07	9.91094e+07	8.37123e+07	1.1706e+08
M508T94_POS	2	1.2338e+07	1.74841e+07	1.17254e+07	1.59874e+07	8.86013e+06	2.12848e+07
M153T938_POS	2	2.19634e+08	2.25901e+08	2.2896e+08	2.32006e+08	2.21128e+08	2.31336e+08
M130T345_1_NEG	2	3.57416e+08	2.14894e+08	2.88346e+08	5.39722e+08	2.23553e+08	2.2404e+08
M166T94_1_POS	2	5.32674e+09	3.63233e+09	4.62258e+09	6.35227e+09	3.2244e+09	5.00537e+09
M327T700_POS	2	5.15397e+06	4.80196e+06	5.19588e+06	5.33907e+06	4.73389e+06	5.20681e+06
M474T565_POS	2	937873	3.02254e+06	1.00587e+06	2.71342e+06	979868	1.97382e+06
M150T76_POS	2	3.3224e+08	1.84901e+08	3.33269e+08	3.16196e+08	6.11224e+07	2.14658e+08
M805T174_NEG	2	4.01891e+06	4.91661e+06	8.93881e+06	1.84772e+07	4.02236e+06	1.01793e+07
M115T448_NEG	2	1.16443e+09	8.87575e+08	5.07757e+08	8.66843e+08	6.58861e+08	8.66471e+08
M297T772_POS	2	872716	974291	933518	1.13199e+06	948093	1.0679e+06
M106T136_POS	2	5.78537e+06	9.02894e+06	6.06037e+06	8.9404e+06	6.59843e+06	1.13112e+07
M124T917_POS	2	1.37721e+09	1.87537e+09	1.3893e+09	1.28815e+09	7.85815e+08	1.17955e+09
M105T63_POS	2	3.01443e+08	2.84685e+08	2.97741e+08	3.17106e+08	2.47233e+08	3.85183e+08
M120T94_POS	2	1.9818e+09	1.32871e+09	1.64412e+09	2.40567e+09	1.16616e+09	1.87752e+09
M167T94_POS	2	4.77522e+08	3.21952e+08	3.98183e+08	5.73291e+08	2.85587e+08	4.49409e+08
M327T771_POS	2	1.902e+07	1.83357e+07	1.61043e+07	2.72211e+07	9.98006e+06	2.83725e+07
M601T816_POS	2	1.03731e+06	957057	842369	1.26201e+06	746789	1.0578e+06
M155T938_POS	2	4.22164e+09	4.11774e+09	4.07408e+09	4.19418e+09	4.06676e+09	4.15753e+09
M245T297_POS	2	2.96622e+06	2.0605e+06	3.14968e+06	2.683e+06	1.42634e+06	3.65089e+06
M336T111_POS	2	2.02853e+06	2.05866e+06	1.45987e+06	2.08592e+06	591717	4.45403e+06
M474T481_2_POS	2	829516	1.06744e+06	886653	1.3363e+06	953145	1.14136e+06
M287T704_POS	2	2.93145e+06	6.26886e+06	5.99255e+06	9.30884e+06	2.64207e+06	7.83809e+06
M332T688_POS	2	3.18472e+06	2.41033e+06	2.49518e+06	9.82846e+06	391739	1.39996e+07
M101T868_POS	2	1.25832e+09	2.41268e+09	1.14656e+09	1.31326e+09	8.77115e+08	2.06708e+09
M541T392_POS	2	1.23305e+07	1.15446e+07	1.99661e+07	2.07619e+07	6.93131e+06	1.84249e+07
M373T272_POS	2	1.15372e+06	1.94411e+06	1.49749e+06	1.21889e+06	382016	1.86141e+06
M266T578_POS	2	5.62348e+06	5.74145e+06	5.7059e+06	5.76223e+06	5.45265e+06	5.77934e+06
M339T808_POS	2	4.83908e+06	5.8368e+06	4.78697e+06	6.37187e+06	5.18286e+06	5.21494e+06
M339T702_POS	2	2.10106e+07	2.78875e+07	2.47773e+07	3.77639e+07	2.4844e+07	2.84105e+07
M149T398_1_NEG	2	7.68077e+08	1.52926e+09	1.20201e+09	1.65313e+09	7.23971e+08	9.94462e+08
M136T956_POS	2	3.95343e+07	5.70555e+07	5.84551e+07	5.11816e+07	2.62781e+07	6.55455e+07
M360T74_POS	2	2.66531e+07	5.18077e+07	3.80823e+07	4.22908e+07	2.73742e+07	4.16026e+07
M309T815_POS	2	8.50323e+06	1.11558e+07	9.18896e+06	1.58122e+07	9.47413e+06	1.21819e+07
M417T817_POS	2	1.133e+06	1.84732e+06	2.82486e+06	4.21672e+06	1.31841e+06	5.84266e+06
M331T688_POS	2	3.01888e+06	6.60122e+06	9.9618e+06	5.56161e+07	4.83021e+06	7.97769e+07
M255T942_NEG	2	3.34859e+07	3.66505e+07	3.1326e+07	3.28282e+07	2.88932e+07	3.56446e+07
M104T63_POS	2	5.21178e+09	4.93935e+09	5.04217e+09	5.5889e+09	4.40228e+09	6.60193e+09
M138T65_POS	1	4.76309e+08	7.33121e+08	6.95744e+08	4.88946e+08	4.32054e+08	5.84958e+08
M236T64_POS	1	1.69991e+08	2.70427e+07	1.71341e+08	3.99741e+07	1.96041e+07	3.60394e+07
M142T917_POS	1	5.53886e+07	5.79549e+07	5.33977e+07	4.67961e+07	2.82222e+07	3.70231e+07
M154T958_POS	1	1.40125e+07	1.76139e+07	2.63821e+07	1.37334e+07	1.57921e+07	2.05038e+07
M74T423_NEG	1	2.84697e+06	4.24183e+06	7.17478e+06	3.35678e+06	3.14033e+06	3.87412e+06
M153T331_POS	1	1.27835e+07	1.12094e+07	1.75213e+07	1.21877e+07	1.05276e+07	9.46178e+06
M433T354_2_NEG	1	3.83996e+06	2.33746e+06	4.29749e+06	4.7526e+06	2.17653e+06	3.09077e+06
M641T504_2_NEG	1	1.43892e+06	1.69636e+06	2.62266e+06	1.40287e+06	1.52435e+06	1.63599e+06
M344T676_POS	1	2.04403e+06	1.8326e+06	2.35668e+06	2.42847e+06	1.92407e+06	1.79289e+06
M621T95_NEG	1	1.05914e+07	2.02658e+07	1.70716e+07	1.16005e+07	6.70588e+06	8.41923e+06
M454T747_POS	1	5.43465e+07	3.32464e+07	5.89432e+07	4.37032e+07	1.79732e+07	2.30063e+07
M329T66_NEG	1	2.75198e+06	4.08665e+06	3.85114e+06	2.80138e+06	3.00077e+06	2.73659e+06
M477T811_POS	1	1.13581e+07	1.21573e+07	1.23028e+07	1.16089e+07	1.09438e+07	1.17013e+07
M146T65_POS	1	5.75976e+08	3.98143e+08	5.34058e+08	9.12568e+08	3.01735e+08	3.32954e+08
M248T931_POS	1	3.81134e+06	3.96731e+06	4.33852e+06	3.83406e+06	3.80483e+06	3.87634e+06
M472T390_NEG	1	5.02413e+06	5.97753e+06	9.14343e+06	5.19828e+06	5.67307e+06	6.8393e+06
M991T332_NEG	1	3.24144e+06	1.60975e+06	4.85022e+06	1.91643e+06	400867	2.70454e+06
M475T65_NEG	1	8.4509e+06	3.73776e+06	7.0331e+06	8.6651e+06	1.96036e+06	1.97002e+06
M151T76_POS	1	1.14395e+07	9.1771e+06	9.87685e+06	1.19028e+07	6.71584e+06	7.53408e+06
M369T843_POS	1	6.66154e+06	6.73135e+06	6.81524e+06	6.99596e+06	6.16312e+06	6.35978e+06
M539T277_NEG	1	1.0049e+07	2.35775e+06	7.86117e+06	6.51367e+06	1.08228e+06	1.52529e+06
M884T530_1_NEG	1	2.49682e+06	2.87775e+06	3.41634e+06	2.62511e+06	1.78594e+06	2.63294e+06
M957T441_POS	1	6.23964e+06	1.80172e+06	4.37331e+06	4.03684e+06	573422	1.66961e+06
M206T90_POS	1	2.42259e+07	2.40785e+07	2.01932e+07	2.59528e+07	9.70408e+06	8.98923e+06
M537T876_POS	1	3.62724e+06	3.8468e+06	6.33278e+06	3.70034e+06	3.8039e+06	3.28096e+06
M496T787_POS	1	1.20026e+08	3.86193e+07	1.19363e+08	5.37626e+07	1.62997e+07	2.27218e+07
M578T831_POS	1	1.31081e+06	1.34679e+06	1.24611e+06	1.75427e+06	728744	809015
M755T387_POS	1	1.92147e+07	1.66012e+07	2.0705e+07	1.5533e+07	3.60277e+06	1.17517e+07
M283T66_NEG	1	2.91177e+08	3.02773e+08	3.87519e+08	2.43847e+08	2.51908e+08	1.67208e+08
M448T463_POS	1	8.07772e+06	2.17617e+07	3.40293e+07	1.73518e+07	1.42048e+07	1.06604e+07
M593T384_POS	1	1.99455e+07	1.45447e+07	1.79836e+07	1.54077e+07	5.31792e+06	1.25222e+07
M114T65_POS	1	9.81687e+07	7.28254e+07	1.68754e+08	7.62221e+07	5.46223e+07	1.31801e+08
M133T64_POS	1	1.84654e+07	3.40738e+07	5.66603e+07	2.23901e+07	2.33059e+07	2.30185e+07
M132T78_2_POS	1	5.41516e+09	2.926e+09	4.40431e+09	6.18286e+09	1.53843e+09	2.7915e+09
M118T67_POS	1	1.15684e+09	8.74044e+08	9.89828e+08	1.20624e+09	8.78917e+08	8.39427e+08
M182T77_POS	1	2.86256e+08	1.88694e+08	2.91361e+08	2.96575e+08	1.81866e+08	1.99343e+08
M134T64_POS	1	3.10758e+07	2.59234e+07	9.55017e+07	3.63456e+07	2.92662e+07	3.13233e+07
M488T421_NEG	1	4.36977e+06	3.41226e+06	4.12919e+06	4.42536e+06	3.42576e+06	3.89202e+06
M104T424_NEG	1	4.65513e+07	7.70966e+07	2.15877e+08	4.13676e+07	7.2288e+07	5.8527e+07
M106T67_POS	1	3.31283e+07	3.94757e+07	6.48076e+07	2.14357e+07	1.02903e+07	1.84542e+07
M173T79_POS	1	1.12127e+07	6.21789e+06	8.84165e+06	1.13176e+07	1.99436e+06	4.48614e+06
M128T362_NEG	1	3.43646e+08	5.2531e+08	8.82556e+08	3.1659e+08	2.25036e+08	6.54188e+08
M131T424_NEG	1	2.11599e+07	3.17339e+07	8.423e+07	1.38934e+07	2.5172e+07	3.63615e+07
M191T549_NEG	1	3.52799e+08	3.62518e+08	6.79714e+08	3.13129e+08	4.24681e+08	3.97438e+08
M418T440_NEG	1	4.50918e+07	5.7488e+07	7.12527e+07	3.52434e+07	4.66166e+07	5.49151e+07
M117T417_NEG	1	1.28661e+08	1.69753e+08	2.42324e+08	1.66283e+08	2.24314e+08	1.72398e+08
M267T733_POS	1	8.43264e+06	7.58347e+06	9.10718e+06	8.04866e+06	7.62506e+06	7.45177e+06
M251T789_POS	1	2.26736e+06	1.99789e+06	5.1249e+06	3.05255e+06	2.63995e+06	1.69247e+06
M175T63_POS	1	4.36454e+08	1.88018e+08	1.26151e+09	1.61788e+08	9.25962e+07	2.18565e+08
M189T63_POS	1	1.08738e+07	1.02129e+07	3.79436e+07	7.5065e+06	6.32237e+06	1.58474e+07
M156T63_POS	1	4.73042e+07	2.8422e+07	9.05408e+07	5.68715e+07	2.88054e+07	3.79875e+07
M993T783_POS	1	6.18251e+06	7.32748e+06	1.12663e+07	9.48922e+06	6.40057e+06	6.19516e+06
M120T66_POS	1	8.27383e+07	6.78498e+07	1.23417e+08	7.22679e+07	5.77147e+07	7.26279e+07
M207T94_POS	1	1.37366e+07	8.14515e+06	1.58694e+07	1.50606e+07	7.12963e+06	1.15403e+07
M216T884_POS	1	1.90557e+06	1.34492e+06	4.71543e+06	2.94596e+06	1.77524e+06	1.0043e+06
M88T91_NEG	1	8.74114e+07	8.52744e+07	1.33793e+08	1.01415e+08	8.363e+07	1.10551e+08
M146T423_NEG	1	3.68376e+07	4.38586e+07	8.50038e+07	3.69718e+07	1.11369e+07	6.59703e+07
M199T93_NEG	1	1.94619e+07	1.99807e+07	2.54155e+07	1.9378e+07	1.80377e+07	1.88237e+07
M162T64_POS	1	9.21416e+08	1.19973e+09	1.37461e+09	1.39746e+09	6.84587e+08	8.75238e+08
M284T909_POS	1	3.65155e+08	4.86185e+08	4.19719e+08	3.67908e+08	3.36928e+08	3.51579e+08
M137T496_POS	1	7.33239e+06	7.1235e+06	8.56982e+06	1.09043e+07	2.33885e+06	4.15133e+06
M235T485_POS	1	8.07022e+06	8.14535e+06	9.15828e+06	8.08993e+06	7.87841e+06	7.09832e+06
M158T65_POS	1	9.19646e+07	8.3719e+07	1.58155e+08	6.2246e+07	7.61454e+07	1.0323e+08
M652T899_POS	1	950109	811193	1.28827e+06	1.18071e+06	770102	927860
M276T77_POS	1	2.27761e+07	1.96708e+07	3.68652e+07	2.13017e+07	1.07758e+07	1.35115e+07
M386T179_NEG	1	4.1565e+06	1.67326e+06	5.61527e+06	3.50355e+06	2.1159e+06	3.18129e+06
M327T937_POS	1	1.48608e+07	1.51466e+07	1.71136e+07	1.48777e+07	1.53539e+07	1.53029e+07
M219T330_POS	1	3.9246e+06	2.67743e+06	7.58071e+06	4.10051e+06	4.32679e+06	3.47331e+06
M378T153_NEG	1	6.40533e+06	7.23244e+06	7.81311e+06	6.64255e+06	6.16265e+06	6.39431e+06
M247T86_POS	1	4.9182e+06	5.22946e+06	2.25093e+07	1.76678e+07	5.61041e+06	1.04688e+07
M153T772_POS	1	5.72485e+06	6.32818e+06	7.11625e+06	5.39618e+06	5.31327e+06	5.53273e+06
M190T877_POS	1	1.72309e+06	1.94672e+06	2.46327e+06	1.15611e+06	1.60045e+06	1.40538e+06
M504T783_POS	1	1.42599e+07	1.7041e+07	2.36885e+07	2.01582e+07	1.46067e+07	1.33866e+07
M189T783_POS	1	5.88125e+06	6.70015e+06	1.00089e+07	8.36281e+06	6.08365e+06	5.84014e+06
M193T79_POS	1	8.01059e+06	8.08235e+06	2.15846e+07	5.58577e+06	3.73873e+06	7.67956e+06
M249T870_POS	1	2.45841e+07	2.08549e+07	3.05736e+07	2.53779e+07	2.29668e+07	2.52736e+07
M86T78_POS	1	1.51166e+09	8.07272e+08	1.19127e+09	1.67131e+09	4.18921e+08	7.7269e+08
M259T748_POS	1	4.96823e+07	5.02491e+07	5.0684e+07	5.03162e+07	4.97762e+07	5.00013e+07
M422T89_NEG	1	1.14968e+07	1.07353e+07	1.6144e+07	9.96918e+06	7.74591e+06	9.13026e+06
M73T938_POS	1	4.57429e+06	3.86033e+06	5.08765e+06	5.17984e+06	3.70587e+06	3.54634e+06
M607T890_POS	1	2.08135e+07	482366	1.65392e+07	6.44904e+06	502272	496760
M198T63_POS	1	6.49106e+08	3.09395e+08	6.00104e+08	5.45113e+08	3.33387e+08	4.43599e+08
M379T66_NEG	1	2.64663e+07	3.39453e+07	5.0124e+07	3.27238e+07	2.31238e+07	1.35153e+07
M351T783_POS	1	934169	980488	1.64649e+06	1.12789e+06	811813	795450
M223T625_POS	1	4.07067e+06	4.03178e+06	4.58802e+06	4.16984e+06	3.76963e+06	3.47895e+06
M327T766_2_POS	1	1.45149e+06	1.56341e+06	1.64804e+06	1.7066e+06	1.33072e+06	1.32303e+06
M304T472_POS	1	3.51843e+06	4.08716e+06	5.1632e+06	4.98391e+06	1.24399e+06	1.49323e+06
M417T223_NEG	1	4.62234e+06	1.0721e+06	2.60491e+06	3.0863e+06	1.66624e+06	1.10074e+06
M395T156_NEG	1	8.36988e+06	1.00149e+07	1.53406e+07	6.3665e+06	6.13737e+06	7.81108e+06
M165T77_POS	1	3.57559e+07	2.22907e+07	3.38759e+07	3.56142e+07	2.27864e+07	1.9015e+07
M721T514_NEG	1	8.90143e+06	9.30884e+06	1.48616e+07	8.19409e+06	7.7647e+06	9.77398e+06
M813T174_NEG	1	5.78321e+06	4.85551e+06	1.04804e+07	2.03484e+07	1.55886e+06	3.28673e+06
M156T78_POS	1	1.10807e+08	1.1326e+08	1.66043e+08	1.24642e+08	8.28746e+07	8.6642e+07
M255T100_NEG	1	9.44001e+06	5.73007e+06	1.35567e+07	9.48594e+06	7.47374e+06	6.07717e+06
M387T705_POS	1	7.06999e+06	8.11264e+06	8.42904e+06	6.96585e+06	7.71834e+06	6.93939e+06
M147T65_POS	1	1.18749e+09	8.19796e+08	1.94404e+09	9.1769e+08	1.73025e+08	9.39417e+08
M175T98_NEG	1	1.14067e+07	9.05293e+06	2.48306e+07	1.03785e+07	1.02351e+07	4.94212e+06
M516T784_POS	1	1.10096e+07	1.16151e+07	1.55136e+07	1.35981e+07	1.04949e+07	9.80774e+06
M129T64_POS	1	3.413e+07	4.30883e+07	6.67543e+07	2.85125e+07	2.25702e+07	2.95117e+07
M431T422_NEG	1	1.96372e+07	1.70994e+07	3.72614e+07	1.75122e+07	6.89859e+06	2.48311e+07
M145T423_NEG	1	7.55842e+08	6.34892e+08	2.05738e+09	6.83431e+08	2.29831e+08	9.25333e+08
M963T349_NEG	1	2.70319e+06	3.42737e+06	4.96744e+06	4.84128e+06	3.0039e+06	2.38956e+06

## Sheet: Table S4
Table S4. Differentially accumulated metabolits between rhizomes from Juvenile and adult of P. sibiricum.
Compound id	Adult	Juvenile	p-value	FDR	VIP	log2fc	Compound name
M496T787_POS	1.95107e+07	8.55956e+07	0.046	0.170726	1.21962	-2.13327	PC(16:0/0:0)
M475T65_NEG	1.96519e+06	6.81777e+06	0.046	0.170726	0.116453	-1.79463	Oogoniol
M304T472_POS	1.36861e+06	4.38857e+06	0.014	0.0924248	0.554343	-1.68104	4'-Desmethylpiplartine
M304T472_POS	1.36861e+06	4.38857e+06	0.014	0.0924248	0.554343	-1.68104	2'-O-Methyllicodione
M173T79_POS	3.24025e+06	9.22291e+06	0.038	0.154065	0.274636	-1.50912	Leucine
M137T496_POS	3.24509e+06	8.26233e+06	0.007	0.0614353	1.99757	-1.34829	2-Hydroxyacetophenone
M206T90_POS	9.34666e+06	2.33999e+07	0.042	0.161505	1.96718	-1.32398	Pantothenol
M454T747_POS	2.04897e+07	4.79104e+07	0.017	0.103106	0.939931	-1.22544	1-palmitoyl-2-hydroxy-sn-glycero-3-phosphoethanolamine
M276T77_POS	1.21437e+07	2.55036e+07	0.048	0.174673	1.19299	-1.0705	Cardiospermin
M608T331_POS	1.50045e+06	745261	0.049	0.176589	0.874172	1.00957	Maytoline
M421T324_NEG	4.49139e+06	2.21619e+06	0.000656	0.015293	0.905757	1.01908	Lamiide
M423T332_POS	1.5024e+06	738350	0.04	0.155417	0.0294315	1.02489	Valtratum
M311T717_POS	5.66463e+06	2.7502e+06	0.001	0.0169545	0.0607226	1.04245	13(S)-HPOT
M179T263_1_NEG	2.46782e+09	1.19587e+09	0.045	0.169545	0.0733686	1.04517	D-Fructose
M193T137_NEG	1.55715e+07	7.51445e+06	0.002	0.0266429	0.715497	1.05117	Caffeine
M698T65_NEG	6.55716e+07	3.10759e+07	0.009	0.0721935	0.102045	1.07728	Pepstatin B
M421T147_NEG	7.13629e+07	3.37226e+07	0.005	0.0484416	0.318301	1.08146	3-(3,4-dihydroxyphenyl)-5,7-dihydroxy-6,8-bis(3-methylbut-2-enyl)chromen-4-one
M565T410_NEG	1.21845e+07	5.7213e+06	0.01	0.0769072	0.224925	1.09063	Uridine diphosphate glucose
M126T324_NEG	1.30455e+07	6.05131e+06	0.036	0.150876	0.745024	1.10823	2-Oxoglutaramate
M203T345_NEG	1.13225e+08	5.23972e+07	0.026	0.12845	1.177	1.11163	L-Tryptophan
M249T66_NEG	1.29385e+08	5.9443e+07	0.000577	0.0143481	1.56426	1.12209	2-(5'-Methylthio)pentylmalic acid
M507T137_NEG	2.40034e+07	1.09409e+07	0.012	0.0869126	0.0132897	1.13351	Exiguaflavanone J
M353T62_NEG	9.42326e+07	4.25076e+07	0.004	0.0438824	1.00327	1.14851	Guayulin B
M163T96_NEG	1.14594e+07	5.16396e+06	0.002	0.0266429	1.77953	1.14999	4-Hydroxycinnamic acid
M357T351_NEG	2.1285e+06	956398	0.003	0.0349687	0.782316	1.15415	robustaquinone G
M417T385_POS	2.53387e+06	1.12043e+06	0.002	0.0266429	0.440306	1.17729	2-phenylethyl 6-O-β-D-xylopyranosyl-β-D-glucopyranoside
M449T125_NEG	5.71083e+06	2.51912e+06	0.007	0.0614353	0.367544	1.18078	Geranylgeranyl diphosphate
M557T299_NEG	1.00948e+07	4.43271e+06	0.028	0.133897	0.433473	1.18735	Lobetyolinin
M615T326_POS	2.19901e+06	951367	0.044	0.166619	0.523905	1.20878	4',4'-dihydroxyadonixanthin
M427T234_NEG	7.65723e+06	3.30455e+06	0.002	0.0266429	0.92311	1.21237	Furcatin
M389T297_NEG	2.15898e+06	924206	0.022	0.116397	1.09917	1.22406	Monotropein
M465T177_NEG	1.42664e+07	6.10364e+06	0.009	0.0721935	0.775911	1.22488	Polystachin
M386T399_NEG	4.21488e+07	1.80066e+07	3.71e-05	0.00398861	0.709487	1.22697	2'-N-Acetylparomamine
M492T311_NEG	3.35086e+06	1.42302e+06	0.029	0.136924	0.228475	1.23558	(E)-1-(glutathion-S-yl)-N-hydroxy-ω-(methylsulfanyl)octan-1-imine
M498T165_NEG	8.66572e+06	3.62863e+06	0.009	0.0721935	0.918294	1.25589	Adiposin 1
M409T108_NEG	1.00879e+07	4.17926e+06	0.008	0.0685977	1.24835	1.27131	Benfuracarb
M415T536_POS	3.05314e+06	1.25743e+06	0.025	0.126871	0.0157951	1.27982	Actinopyrone CSS 12538C
M429T109_NEG	2.14758e+07	8.81397e+06	0.000383	0.0109892	0.239995	1.28484	(2R,3S,4S,5R,6R)-2-[[(2R,3R,4R,5S)-3,4-dihydroxy-5-(hydroxymethyl)oxolan-2-yl]oxymethyl]-6-[(2E)-3,7-dimethylocta-2,6-dienoxy]oxane-3,4,5-triol
M723T220_NEG	3.74461e+06	1.51416e+06	0.021	0.113522	1.34484	1.30629	Leupyrrin C
M461T407_NEG	1.68641e+07	6.7807e+06	0.026	0.12845	2.03945	1.31445	(+)-Plicamine
M301T73_NEG	8.34527e+07	3.31947e+07	0.042	0.161505	1.34861	1.33001	Hesperetin
M325T367_NEG	6.26837e+07	2.48845e+07	0.01	0.0769072	1.00403	1.33284	Melibiitol
M343T418_NEG	1.1585e+07	4.56797e+06	5.22e-05	0.00398861	0.571033	1.34263	Lactitol
M343T418_NEG	1.1585e+07	4.56797e+06	5.22e-05	0.00398861	0.571033	1.34263	Melibiitol
M266T289_NEG	3.24783e+07	1.26187e+07	0.005	0.0484416	0.755825	1.36392	Neuraminic acid
M221T168_NEG	4.32387e+07	1.66253e+07	0.02	0.11218	1.32577	1.37894	3-Deoxy-lyxo-heptulosaric acid
M661T718_POS	2.28081e+06	859617	7.55e-05	0.00398861	1.4417	1.40778	Accedinine
M72T399_NEG	1.69425e+08	6.37136e+07	7.17e-05	0.00398861	0.439264	1.41097	Iminoglycine
M479T445_POS	1.87398e+06	702367	0.001	0.0169545	0.18704	1.41581	4'-Demethylsordarin4'-O-Demethylsordarin4-O-Demethylsordarin
M233T396_NEG	4.36763e+06	1.62566e+06	0.000543	0.0139682	0.106248	1.42582	(R)-(Homo)3-citrate
M443T244_NEG	4.81648e+06	1.78628e+06	4.37e-05	0.00398861	1.2152	1.43102	(13S,14R)-1,8-Dihydroxy-13-O-acetyl-N-methylcanadine
M356T74_NEG	7.06424e+06	2.61827e+06	0.013	0.0881636	0.178335	1.43192	Uplandicine
M378T590_POS	5.45911e+06	2.00754e+06	0.005	0.0484416	0.881899	1.44324	Karakoline
M256T329_NEG	1.08167e+08	3.97511e+07	0.004	0.0438824	0.431314	1.44419	Propachlor ESA
M173T421_NEG	3.81525e+08	1.38123e+08	0.037	0.153344	0.0557114	1.46583	Aconitic Acid
M295T94_NEG	8.50163e+07	3.05076e+07	0.002	0.0266429	0.131345	1.47857	9-hydroxy-10,12-octadecadienoic acid
M309T804_POS	2.22363e+06	792614	0.000327	0.0101642	1.20911	1.48823	Cinnamodial
M218T330_NEG	2.11784e+08	7.48306e+07	0.000739	0.0162145	0.654661	1.50089	D-Pantothenic acid
M297T61_NEG	4.18703e+06	1.45984e+06	0.013	0.0881636	0.638199	1.52012	C10-LAS (TENTATIVE)
M361T174_NEG	4.54264e+06	1.56691e+06	0.002	0.0266429	0.523584	1.53561	Antirrhinoside
M130T405_NEG	4.01852e+07	1.38326e+07	0.016	0.101153	0.996292	1.5386	4-Hydroxyproline
M299T502_POS	1.29081e+07	4.42592e+06	0.002	0.0266429	1.19418	1.54423	Pregnenolone
M442T397_NEG	1.94326e+09	6.38601e+08	0.000287	0.0100371	0.46662	1.60549	N-Acetyllactosamin
M188T372_NEG	4.86043e+07	1.59372e+07	5.47e-05	0.00398861	1.77524	1.60868	N-Acetyl-L-glutamate
M349T745_POS	1.21387e+07	3.97772e+06	0.003	0.0349687	0.761314	1.6096	Avocadyne Acetate
M322T830_POS	6.80252e+06	2.22838e+06	0.003	0.0349687	0.394181	1.61007	alpha-Linolenoyl Ethanolamide
M295T72_NEG	8.21725e+07	2.65021e+07	0.005	0.0484416	0.711898	1.63255	9-hydroxy-10,12-octadecadienoic acid
M417T142_NEG	1.26484e+07	4.04457e+06	0.002	0.0266429	0.704656	1.6449	guaiacol O-β-D-xylopyranosyl-(1->6)-O-β-D-glucopyranoside
M429T66_NEG	1.12205e+07	3.5576e+06	0.000296	0.0100371	0.766243	1.65716	4,4'-Diapo-psi,psi-carotene-4-oic acid
M581T65_NEG	1.60962e+07	5.0675e+06	0.002	0.0266429	0.470621	1.66737	2,3-Dihydroxyechinenone
M277T67_NEG	3.06531e+08	9.64977e+07	0.012	0.0869126	1.35779	1.66747	alpha-linolenic acid
M189T286_NEG	8.94712e+07	2.81101e+07	0.000438	0.0121018	1.4627	1.67033	Acetylpyruvate
M417T108_NEG	2.71833e+07	8.48567e+06	0.002	0.0266429	0.558159	1.67962	Maryal
M456T280_NEG	2.29421e+06	706731	0.017	0.103106	0.348673	1.69877	Azimilide
M280T398_NEG	1.57438e+08	4.7611e+07	0.001	0.0169545	0.478362	1.72542	Cissaglaberrimine
M336T142_NEG	9.32413e+06	2.81493e+06	0.024	0.123476	0.881395	1.72787	Streptobiosamine
M686T838_POS	1.18701e+07	3.54059e+06	6.61e-05	0.00398861	0.798809	1.74527	Ahpatinin
M187T413_NEG	3.0443e+07	9.00066e+06	0.000475	0.0126554	1.75883	1.75801	Homoisocitrate
M378T71_NEG	4.49701e+06	1.30234e+06	0.033	0.143965	0.702857	1.78785	Gonyautoxin 5
M532T725_POS	6.92519e+06	1.98826e+06	0.046	0.170726	0.903504	1.80035	Ageline B
M220T289_NEG	1.57698e+07	4.52274e+06	0.000892	0.0169545	1.42909	1.80189	N-Acetylglucosamine
M279T67_NEG	4.17571e+09	1.19597e+09	0.003	0.0349687	1.56818	1.80384	Linoleic acid
M397T601_POS	2.73563e+06	782176	0.021	0.113522	0.359635	1.80631	Strongylophorin 24
M592T66_NEG	2.2028e+07	6.29806e+06	0.001	0.0169545	0.00455637	1.80636	Rhizoxin D
M509T202_NEG	1.51062e+07	4.28314e+06	0.001	0.0169545	0.71992	1.81841	Piperenol A triacetate
M717T67_NEG	2.56893e+07	7.11152e+06	0.01	0.0769072	1.70011	1.85294	Argentinic acid F
M650T66_NEG	2.01183e+07	5.50962e+06	5.45e-05	0.00398861	0.0928461	1.86848	1-[18-hydroxyoeoyl]-2-[18-hydroxy-linoleoyl]-sn-glycerol
M405T746_POS	2.96355e+07	8.04245e+06	0.019	0.109876	0.581079	1.88162	5?-CHOLANIC ACID-3?-OL-6_7-DIONE
M529T829_POS	9.90663e+06	2.57953e+06	0.000116	0.0054085	0.482148	1.94129	3,3',4,4',7,7',8,8'-Octadehydro-beta,beta-carotene
M361T746_POS	9.70515e+06	2.48879e+06	0.013	0.0881636	0.891181	1.96331	2-(2-hydroxybut-3-en-2-yl)-3a,6,6,9a-tetramethyl-2,4,5,5a,7,8,9,9b-octahydro-1H-benzo[e][1]benzofuran-4,5-diol
M299T66_NEG	7.09197e+07	1.79596e+07	0.021	0.113522	1.27105	1.98143	2,4-Dihydroxy-6,4'-dimethoxychalcone
M263T62_NEG	5.17153e+07	1.29966e+07	3.73e-07	0.000139129	1.04178	1.99246	4,7,8-trimethoxy-3,5-dimethylchromen-2-one
M294T779_POS	4.29011e+06	1.06189e+06	0.000133	0.00567789	0.737501	2.01438	Lanyuamide I
M314T144_NEG	1.55362e+07	3.82426e+06	0.03	0.139875	1.05968	2.02238	Rosinidin
M621T740_POS	5.68403e+07	1.39745e+07	0.014	0.0924248	1.28457	2.02412	3-O-(beta-D-Glucopyranosyl)-soyasapogenol B
M257T65_NEG	1.08144e+07	2.63782e+06	8.02e-05	0.00398861	1.43868	2.03554	Sarubicin B
M353T173_NEG	7.67444e+06	1.8497e+06	0.000367	0.0109513	0.470109	2.05277	Melanocin C
M928T477_NEG	6.47369e+06	1.53649e+06	0.000153	0.00600726	1.41448	2.07495	Scleritodermin A
M293T779_POS	2.36502e+07	5.60707e+06	7.86e-05	0.00398861	1.1069	2.07653	1,2-dihydroxyheptadec-16-en-4-yl acetate
M293T779_POS	2.36502e+07	5.60707e+06	7.86e-05	0.00398861	1.1069	2.07653	5alpha-Androstan-3beta,17beta-diol
M494T744_POS	1.21466e+07	2.85021e+06	0.017	0.103106	0.372966	2.09141	Combimicin B1
M537T743_POS	3.33647e+07	7.47587e+06	0.014	0.0924248	0.981355	2.15801	ATakanawaene A
M427T165_NEG	1.2567e+07	2.74633e+06	5.31e-05	0.00398861	0.0952398	2.19406	SB 243213
M582T742_POS	8.95579e+06	1.88247e+06	0.013	0.0881636	0.816917	2.25019	4'-Deoxycirramycin A1
M669T739_POS	2.26233e+07	4.57304e+06	0.013	0.0881636	0.828967	2.30658	Garciyunnanin B
M193T62_NEG	7.45272e+07	1.44254e+07	0.000315	0.0101642	1.27755	2.36916	5-Hydroxyconiferyl aldehyde
M670T739_POS	8.29658e+06	1.52221e+06	0.013	0.0881636	1.08195	2.44635	Pseudodestruxin B
M604T428_NEG	3.8299e+07	6.97096e+06	2.05e-05	0.00382325	0.254994	2.45788	alpha-D-Galactosyl-1,3-beta-D-galactosyl-1,4-N-acetyl-D-glucosamine
M145T134_NEG	2.2406e+07	4.00898e+06	0.005	0.0484416	0.215467	2.48258	Butyl lactate
M210T61_NEG	2.22399e+07	3.80523e+06	0.003	0.0349687	1.81718	2.5471	Zalcitabine
M445T97_NEG	3.35879e+07	5.61783e+06	0.029	0.136924	0.261843	2.57986	MC-207,110
M327T272_NEG	4.03599e+07	6.15615e+06	0.012	0.0869126	0.312731	2.71282	Inosine
M323T811_POS	3.1379e+07	4.18085e+06	1.74e-08	1.29804e-05	0.507845	2.90793	3β,15,16-trihydroxydolabrene
M345T812_POS	7.86352e+06	993831	1.81e-05	0.00382325	1.3475	2.9841	Testosterone_Propionate
M473T732_POS	1.73326e+07	2.17237e+06	0.01	0.0769072	0.0270973	2.99615	NA
M273T94_NEG	1.09062e+07	1.3038e+06	0.039	0.155417	2.01457	3.06435	Phloretin

## Sheet: Table S5
Table S5. BUSCO results of non-redundant isoforms.
Busco id	Status	Sequence	Score	Length	OrthoDB url	Description
30at4447	Complete	HJ_1-10k_transcript_1188:3-5270	2818.6	1542	https://www.orthodb.org/v10?query=30at4447	uncharacterized protein LOC109827450
32at4447	Complete	HJ_1-10k_transcript_36688:456-3236	1047.1	737	https://www.orthodb.org/v10?query=32at4447	serine/threonine-protein kinase ATM isoform X1
42at4447	Complete	HJ_1-10k_transcript_162:1-6216	3503.3	1837	https://www.orthodb.org/v10?query=42at4447	protein ILITYHIA
87at4447	Complete	HJ_1-10k_transcript_468:5-5500	2845.9	1555	https://www.orthodb.org/v10?query=87at4447	LOC101755848
137at4447	Complete	HJ_1-10k_transcript_97:427-6600	2968.3	1680	https://www.orthodb.org/v10?query=137at4447	TATA-binding protein-associated factor BTAF1
142at4447	Complete	HJ_1-10k_transcript_4786:15-3167	1521.9	816	https://www.orthodb.org/v10?query=142at4447	DNA-directed DNA polymerase
158at4447	Complete	HJ_1-10k_transcript_230:125-6175	2623.3	1631	https://www.orthodb.org/v10?query=158at4447	Protein PHOTOPERIOD-INDEPENDENT EARLY FLOWERING 1
163at4447	Complete	HJ_1-10k_transcript_253:271-6174	2348.7	1584	https://www.orthodb.org/v10?query=163at4447	Mediator of RNA polymerase II transcription subunit 13
164at4447	Complete	HJ_1-10k_transcript_198:248-6097	2217.1	1564	https://www.orthodb.org/v10?query=164at4447	E3 ubiquitin-protein ligase listerin
172at4447	Complete	HJ_1-10k_transcript_14:114-6399	2845.2	1729	https://www.orthodb.org/v10?query=172at4447	HEAT repeat-containing protein 5B isoform X1
187at4447	Complete	HJ_1-10k_transcript_55:341-6742	3225.8	1862	https://www.orthodb.org/v10?query=187at4447	protein CELLULOSE SYNTHASE INTERACTIVE 3
206at4447	Complete	HJ_1-10k_transcript_208:501-6203	2154.7	1535	https://www.orthodb.org/v10?query=206at4447	uncharacterized protein LOC100384390
214at4447	Complete	HJ_1-10k_transcript_1448:185-5029	2381.2	1319	https://www.orthodb.org/v10?query=214at4447	UDP-glucose:glycoprotein glucosyltransferase
222at4447	Complete	HJ_1-10k_transcript_626:41-4825	2570	1362	https://www.orthodb.org/v10?query=222at4447	mediator of RNA polymerase II transcription subunit 23
236at4447	Complete	HJ_1-10k_transcript_133:203-6595	1209.4	1432	https://www.orthodb.org/v10?query=236at4447	Histone-lysine N-methyltransferase ATX2
238at4447	Complete	HJ_1-10k_transcript_1849:125-4616	2468.4	1206	https://www.orthodb.org/v10?query=238at4447	intron-binding protein aquarius
259at4447	Complete	HJ_1-10k_transcript_944:43-5199	2692.9	1474	https://www.orthodb.org/v10?query=259at4447	protein SHOOT GRAVITROPISM 6 isoform X1
270at4447	Complete	HJ_1-10k_transcript_383:2-5922	2734.1	1500	https://www.orthodb.org/v10?query=270at4447	uncharacterized protein LOC100830324
286at4447	Complete	HJ_1-10k_transcript_3307:2-4674	2382.4	1300	https://www.orthodb.org/v10?query=286at4447	Myosin-12
293at4447	Complete	HJ_1-10k_transcript_75:416-6886	2842.8	1776	https://www.orthodb.org/v10?query=293at4447	thyroid adenoma-associated protein homolog
294at4447	Complete	HJ_1-10k_transcript_1286:204-5102	1855.3	1212	https://www.orthodb.org/v10?query=294at4447	Histone-lysine N-methyltransferase SUVR5
319at4447	Complete	HJ_1-10k_transcript_236:79-6027	2494.5	1515	https://www.orthodb.org/v10?query=319at4447	uncharacterized protein LOC109745572
324at4447	Complete	HJ_1-10k_transcript_5253:327-4391	2065.6	1114	https://www.orthodb.org/v10?query=324at4447	probable protein NAP1
327at4447	Complete	HJ_1-10k_transcript_178:250-5781	1454.5	1294	https://www.orthodb.org/v10?query=327at4447	autophagy-related protein 2
328at4447	Complete	HJ_1-10k_transcript_3574:268-4706	2281.1	1197	https://www.orthodb.org/v10?query=328at4447	Alpha-glucan water dikinase 1 chloroplastic
336at4447	Complete	HJ_1-10k_transcript_62:79-6603	2512	1803	https://www.orthodb.org/v10?query=336at4447	uncharacterized protein At3g06530
350at4447	Complete	HJ_1-10k_transcript_1756:48-5113	2189.3	1260	https://www.orthodb.org/v10?query=350at4447	protein GFS12 isoform X1
351at4447	Complete	HJ_1-10k_transcript_2837:467-4576	2169.5	1154	https://www.orthodb.org/v10?query=351at4447	DNA polymerase
354at4447	Complete	HJ_1-10k_transcript_924:89-4981	2252.1	1344	https://www.orthodb.org/v10?query=354at4447	Endoribonuclease Dicer homolog 4
370at4447	Complete	HJ_1-10k_transcript_6292:110-4252	2519.1	1199	https://www.orthodb.org/v10?query=370at4447	magnesium-chelatase subunit ChlH, chloroplastic
427at4447	Complete	HJ_1-10k_transcript_151742:1-2028	1079.2	591	https://www.orthodb.org/v10?query=427at4447	ABC transporter C family member 13
457at4447	Complete	HJ_1-10k_transcript_3030:117-4460	2286.8	1218	https://www.orthodb.org/v10?query=457at4447	Putative cleavage and polyadenylation specificity factor subunit 1
462at4447	Complete	HJ_1-10k_transcript_1094:59-5260	2486.6	1443	https://www.orthodb.org/v10?query=462at4447	Anaphase-promoting complex subunit
472at4447	Complete	HJ_1-10k_transcript_10708:112-3846	2050	1090	https://www.orthodb.org/v10?query=472at4447	Trafficking protein particle complex II-specific subunit 130 homolog
488at4447	Complete	HJ_1-10k_transcript_2220:548-4963	1810.2	1112	https://www.orthodb.org/v10?query=488at4447	protein CHROMATIN REMODELING 20 isoform X1
536at4447	Complete	HJ_1-10k_transcript_3941:235-4353	1505.2	1185	https://www.orthodb.org/v10?query=536at4447	E3 ubiquitin-protein ligase UPL4
540at4447	Complete	HJ_1-10k_transcript_7965:118-4074	2037.3	1125	https://www.orthodb.org/v10?query=540at4447	Patatin
651at4447	Complete	HJ_1-10k_transcript_4192:196-4212	1686.6	1090	https://www.orthodb.org/v10?query=651at4447	splicing factor 3B subunit 3 isoform X1
672at4447	Complete	HJ_1-10k_transcript_9146:335-3718	1862.1	977	https://www.orthodb.org/v10?query=672at4447	Quinoprotein amine dehydrogenase beta chain-like
682at4447	Complete	HJ_1-10k_transcript_7516:240-4130	1985.6	1064	https://www.orthodb.org/v10?query=682at4447	Kinesin-like protein KCA2
689at4447	Complete	HJ_1-10k_transcript_1299:368-4504	1097.2	1148	https://www.orthodb.org/v10?query=689at4447	ARF guanine-nucleotide exchange factor GNL2
694at4447	Complete	HJ_1-10k_transcript_10405:215-3640	1728.9	1007	https://www.orthodb.org/v10?query=694at4447	nodal modulator 1
716at4447	Complete	HJ_1-10k_transcript_3336:144-4139	1889	1067	https://www.orthodb.org/v10?query=716at4447	WD40/YVTN repeat-like-containing domain superfamily
813at4447	Complete	HJ_1-10k_transcript_15338:107-3587	1664.8	973	https://www.orthodb.org/v10?query=813at4447	E3 ubiquitin-protein ligase UPL7
816at4447	Complete	HJ_1-10k_transcript_11942:184-3777	1785.8	1050	https://www.orthodb.org/v10?query=816at4447	Protein HASTY 1
824at4447	Complete	HJ_1-10k_transcript_9391:343-3921	1958.6	1015	https://www.orthodb.org/v10?query=824at4447	mediator of RNA polymerase II transcription subunit 16
875at4447	Complete	HJ_1-10k_transcript_3314:42-4508	1715.9	1179	https://www.orthodb.org/v10?query=875at4447	transcriptional elongation regulator MINIYO
910at4447	Complete	HJ_1-10k_transcript_13019:70-3366	1995.1	956	https://www.orthodb.org/v10?query=910at4447	DNA polymerase
936at4447	Complete	HJ_1-10k_transcript_20262:119-3379	1531.6	852	https://www.orthodb.org/v10?query=936at4447	DNA mismatch repair protein MSH7
953at4447	Complete	HJ_1-10k_transcript_4421:653-4312	2166.4	1102	https://www.orthodb.org/v10?query=953at4447	Cullin-associated NEDD8-dissociated protein 1
957at4447	Complete	HJ_1-10k_transcript_8546:111-4115	1730.9	1086	https://www.orthodb.org/v10?query=957at4447	uncharacterized protein LOC102706507
985at4447	Complete	HJ_1-10k_transcript_16077:371-3430	1824.4	915	https://www.orthodb.org/v10?query=985at4447	tRNA ligase 1
1038at4447	Complete	HJ_1-10k_transcript_5947:30-3974	1751	1113	https://www.orthodb.org/v10?query=1038at4447	DNA repair protein RAD50
1055at4447	Complete	HJ_1-10k_transcript_7092:224-4063	1692.6	973	https://www.orthodb.org/v10?query=1055at4447	DNA mismatch repair protein MSH6
1073at4447	Complete	HJ_1-10k_transcript_26826:16-3201	1706.1	893	https://www.orthodb.org/v10?query=1073at4447	glycine--tRNA ligase, chloroplastic/mitochondrial 2
1080at4447	Complete	HJ_1-10k_transcript_10974:525-3848	1531	898	https://www.orthodb.org/v10?query=1080at4447	GPI inositol-deacylase
1203at4447	Complete	HJ_1-10k_transcript_20799:89-3118	1800.8	886	https://www.orthodb.org/v10?query=1203at4447	Peptidase M16, N-terminal
1249at4447	Complete	HJ_1-10k_transcript_34112:183-3140	1361.8	786	https://www.orthodb.org/v10?query=1249at4447	F-box protein
1255at4447	Complete	HJ_1-10k_transcript_4629:216-4196	1933.4	1170	https://www.orthodb.org/v10?query=1255at4447	serine/threonine-protein kinase RUNKEL
1314at4447	Complete	HJ_1-10k_transcript_16821:85-3327	1762.4	903	https://www.orthodb.org/v10?query=1314at4447	isoleucine--tRNA ligase, chloroplastic/mitochondrial
1356at4447	Complete	HJ_1-10k_transcript_21457:98-3448	1694.6	965	https://www.orthodb.org/v10?query=1356at4447	brassinosteroid LRR receptor kinase BRL2
1363at4447	Complete	HJ_1-10k_transcript_29637:47-3301	1696.5	875	https://www.orthodb.org/v10?query=1363at4447	NHL repeat-containing protein 2
1388at4447	Complete	HJ_1-10k_transcript_7185:191-4099	1696.4	1021	https://www.orthodb.org/v10?query=1388at4447	p-loop containing nucleoside triphosphate hydrolase superfamily protein
1416at4447	Complete	HJ_1-10k_transcript_11922:191-3600	1597.9	908	https://www.orthodb.org/v10?query=1416at4447	syndetin
1454at4447	Complete	HJ_1-10k_transcript_17086:182-3382	1614.3	897	https://www.orthodb.org/v10?query=1454at4447	GHMP kinase, C-terminal domain
1457at4447	Complete	HJ_1-10k_transcript_2767:143-4828	1339.4	1009	https://www.orthodb.org/v10?query=1457at4447	DNA repair protein UVH3
1473at4447	Complete	HJ_1-10k_transcript_13960:123-3380	1977.2	927	https://www.orthodb.org/v10?query=1473at4447	Protease Do-like 7
1519at4447	Complete	HJ_1-10k_transcript_5598:107-3964	1065	1042	https://www.orthodb.org/v10?query=1519at4447	P-loop containing nucleoside triphosphate hydrolases superfamily protein
1528at4447	Complete	HJ_1-10k_transcript_21896:176-3253	1569.7	907	https://www.orthodb.org/v10?query=1528at4447	importin-9 isoform X1
1565at4447	Complete	HJ_1-10k_transcript_20499:117-3293	1604.8	929	https://www.orthodb.org/v10?query=1565at4447	structural maintenance of chromosomes protein 5
1570at4447	Complete	HJ_1-10k_transcript_65362:2-2632	1614	789	https://www.orthodb.org/v10?query=1570at4447	protein STABILIZED1
1641at4447	Complete	HJ_1-10k_transcript_32549:62-2998	1545.4	826	https://www.orthodb.org/v10?query=1641at4447	protein argonaute 7
1652at4447	Complete	HJ_1-10k_transcript_17912:30-3287	1532.7	886	https://www.orthodb.org/v10?query=1652at4447	DNA mismatch repair protein mutS
1677at4447	Complete	HJ_1-10k_transcript_31986:117-2843	1481.8	804	https://www.orthodb.org/v10?query=1677at4447	WD40 repeat
1710at4447	Complete	HJ_1-10k_transcript_18671:66-2717	1121	668	https://www.orthodb.org/v10?query=1710at4447	Rab3 GTPase-activating protein catalytic subunit
1746at4447	Complete	HJ_1-10k_transcript_31051:36-2747	1468.2	756	https://www.orthodb.org/v10?query=1746at4447	1,4-alpha-glucan-branching enzyme 3, chloroplastic/amyloplastic isoform X1
1763at4447	Complete	HJ_1-10k_transcript_17146:88-3474	1876.5	980	https://www.orthodb.org/v10?query=1763at4447	DNA mismatch repair protein MSH1, mitochondrial
1781at4447	Complete	HJ_1-10k_transcript_83524:100-2238	941.1	576	https://www.orthodb.org/v10?query=1781at4447	ubiquitin-like modifier-activating enzyme atg7
1862at4447	Complete	HJ_1-10k_transcript_38527:112-3090	1414.2	779	https://www.orthodb.org/v10?query=1862at4447	protein QUIRKY
1910at4447	Complete	HJ_1-10k_transcript_9040:380-4048	1510.4	889	https://www.orthodb.org/v10?query=1910at4447	ATP-dependent DNA helicase Q-like 4A
1923at4447	Complete	HJ_1-10k_transcript_24333:71-2922	1487.1	790	https://www.orthodb.org/v10?query=1923at4447	AP-4 complex subunit epsilon
1944at4447	Complete	HJ_1-10k_transcript_21256:283-3612	1663.6	944	https://www.orthodb.org/v10?query=1944at4447	pentatricopeptide repeat-containing protein At4g31850, chloroplastic
1970at4447	Complete	HJ_1-10k_transcript_17295:1474-3402	1234.4	624	https://www.orthodb.org/v10?query=1970at4447	Pentatricopeptide repeat-containing protein MRL1 chloroplastic
1977at4447	Complete	HJ_1-10k_transcript_32490:188-3196	1365.1	864	https://www.orthodb.org/v10?query=1977at4447	Leucine-rich repeat
1985at4447	Complete	HJ_1-10k_transcript_39739:488-2932	1502.1	737	https://www.orthodb.org/v10?query=1985at4447	Alpha-1,4 glucan phosphorylase
1998at4447	Complete	HJ_1-10k_transcript_11943:45-3527	1831	951	https://www.orthodb.org/v10?query=1998at4447	DExH-box ATP-dependent RNA helicase DExH15 chloroplastic isoform X1
2004at4447	Complete	HJ_1-10k_transcript_21177:489-3137	1308	803	https://www.orthodb.org/v10?query=2004at4447	Glycosyl transferase family 1 protein
2032at4447	Complete	HJ_1-10k_transcript_31710:256-3087	1558.5	817	https://www.orthodb.org/v10?query=2032at4447	DNA mismatch repair protein MSH2
2041at4447	Complete	HJ_1-10k_transcript_12378:613-3654	1050.5	685	https://www.orthodb.org/v10?query=2041at4447	Auxin response factor
2078at4447	Complete	HJ_1-10k_transcript_42870:134-2884	1624.8	804	https://www.orthodb.org/v10?query=2078at4447	Leucyl-tRNA synthetase
2081at4447	Complete	HJ_1-10k_transcript_17589:240-3467	1613.6	878	https://www.orthodb.org/v10?query=2081at4447	probable ubiquitin conjugation factor E4
2166at4447	Complete	HJ_1-10k_transcript_45433:216-2735	1129.6	728	https://www.orthodb.org/v10?query=2166at4447	Sequence-specific DNA binding transcription factor
2206at4447	Complete	HJ_1-10k_transcript_14216:136-3090	1434.4	764	https://www.orthodb.org/v10?query=2206at4447	vacuolar protein sorting-associated protein 54, chloroplastic
2215at4447	Complete	HJ_1-10k_transcript_24653:40-3069	1222.2	792	https://www.orthodb.org/v10?query=2215at4447	GPI ethanolamine phosphate transferase 2 isoform X1
2253at4447	Complete	HJ_1-10k_transcript_26412:284-3142	1439.8	788	https://www.orthodb.org/v10?query=2253at4447	ethylene-overproduction protein 1
2256at4447	Complete	HJ_1-10k_transcript_28969:260-3007	1764.7	835	https://www.orthodb.org/v10?query=2256at4447	Clp, N-terminal
2290at4447	Complete	HJ_1-10k_transcript_9558:79-3597	1136.9	846	https://www.orthodb.org/v10?query=2290at4447	LOC100827084
2331at4447	Complete	HJ_1-10k_transcript_40541:321-2465	811	542	https://www.orthodb.org/v10?query=2331at4447	uncharacterized protein LOC110025101
2417at4447	Complete	HJ_1-10k_transcript_49458:153-2879	1291.8	749	https://www.orthodb.org/v10?query=2417at4447	ATP-dependent DNA helicase
2421at4447	Complete	HJ_1-10k_transcript_60948:118-2544	1441.4	717	https://www.orthodb.org/v10?query=2421at4447	uncharacterized protein LOC100822709
2448at4447	Complete	HJ_1-10k_transcript_8647:245-3916	1679.7	990	https://www.orthodb.org/v10?query=2448at4447	SNF2-related, N-terminal domain
2464at4447	Complete	HJ_1-10k_transcript_48932:2-2563	1345.6	717	https://www.orthodb.org/v10?query=2464at4447	Uridine-cytidine kinase C
2472at4447	Complete	HJ_1-10k_transcript_15432:305-3550	1564.3	869	https://www.orthodb.org/v10?query=2472at4447	Kinesin motor domain
2483at4447	Complete	HJ_1-10k_transcript_37131:84-2996	1217	780	https://www.orthodb.org/v10?query=2483at4447	GPI ethanolamine phosphate transferase 3
2503at4447	Complete	HJ_1-10k_transcript_69269:69-2576	1387.9	686	https://www.orthodb.org/v10?query=2503at4447	DNA replication licensing factor MCM6
2531at4447	Complete	HJ_1-10k_transcript_32705:145-3042	1554.9	830	https://www.orthodb.org/v10?query=2531at4447	Leucine-rich repeat
2594at4447	Complete	HJ_1-10k_transcript_35856:56-2884	1623.3	807	https://www.orthodb.org/v10?query=2594at4447	DNA helicase
2610at4447	Complete	HJ_1-10k_transcript_55527:67-2742	1442.8	732	https://www.orthodb.org/v10?query=2610at4447	Pentatricopeptide repeat-containing protein
2671at4447	Complete	HJ_1-10k_transcript_27545:81-2849	1507.8	768	https://www.orthodb.org/v10?query=2671at4447	DNA gyrase/topoisomerase IV, subunit A, C-terminal
2674at4447	Complete	HJ_1-10k_transcript_33467:43-3039	1434.4	849	https://www.orthodb.org/v10?query=2674at4447	WD40-repeat-containing domain
2693at4447	Complete	HJ_1-10k_transcript_87780:61-2376	1271.5	649	https://www.orthodb.org/v10?query=2693at4447	DNA helicase
2724at4447	Complete	HJ_1-10k_transcript_35274:111-2930	1445.5	824	https://www.orthodb.org/v10?query=2724at4447	WD40 repeat
2734at4447	Complete	HJ_1-10k_transcript_68097:136-2427	1356.5	687	https://www.orthodb.org/v10?query=2734at4447	Spermatogenesis-associated protein 20
2780at4447	Complete	HJ_1-10k_transcript_45455:400-2628	1380.7	670	https://www.orthodb.org/v10?query=2780at4447	DNA helicase
2865at4447	Complete	HJ_1-10k_transcript_52566:525-2714	1096.6	665	https://www.orthodb.org/v10?query=2865at4447	pentatricopeptide repeat-containing protein At4g04790, mitochondrial
2919at4447	Complete	HJ_1-10k_transcript_51023:69-2756	1356.4	737	https://www.orthodb.org/v10?query=2919at4447	WD40 repeat
2931at4447	Complete	HJ_1-10k_transcript_29855:57-3281	1300.3	739	https://www.orthodb.org/v10?query=2931at4447	Chloroplastic group IIA intron splicing facilitator CRS1, chloroplastic
2949at4447	Complete	HJ_1-10k_transcript_136866:71-2107	995	568	https://www.orthodb.org/v10?query=2949at4447	WD40-repeat-containing domain
3024at4447	Complete	HJ_1-10k_transcript_27666:92-2896	1345.8	783	https://www.orthodb.org/v10?query=3024at4447	anaphase-promoting complex subunit 5
3034at4447	Complete	HJ_1-10k_transcript_74849:122-2305	1292.3	617	https://www.orthodb.org/v10?query=3034at4447	NADH dehydrogenase
3088at4447	Complete	HJ_1-10k_transcript_52688:127-2604	1307.1	675	https://www.orthodb.org/v10?query=3088at4447	dynamin-related protein 5A
3099at4447	Complete	HJ_1-10k_transcript_58779:685-2562	1141.6	594	https://www.orthodb.org/v10?query=3099at4447	pentatricopeptide repeat-containing protein At2g31400, chloroplastic
3108at4447	Complete	HJ_1-10k_transcript_70925:122-2575	1099.1	644	https://www.orthodb.org/v10?query=3108at4447	uncharacterized protein LOC8084673
3122at4447	Complete	HJ_1-10k_transcript_68655:70-2250	1317	620	https://www.orthodb.org/v10?query=3122at4447	DNA replication licensing factor MCM5
3234at4447	Complete	HJ_1-10k_transcript_62023:226-2427	1365.7	647	https://www.orthodb.org/v10?query=3234at4447	Glutamine-dependent NAD(+) synthetase
3275at4447	Complete	HJ_1-10k_transcript_24039:61-3054	1285.3	730	https://www.orthodb.org/v10?query=3275at4447	CCAAT/enhancer-binding protein zeta
3300at4447	Complete	HJ_1-10k_transcript_60842:111-2585	1194.4	654	https://www.orthodb.org/v10?query=3300at4447	Receptor like protein kinase S.2
3317at4447	Complete	HJ_1-10k_transcript_32598:38-2821	1458.3	721	https://www.orthodb.org/v10?query=3317at4447	SNF2-related, N-terminal domain
3323at4447	Complete	HJ_1-10k_transcript_31985:101-2848	1475.6	713	https://www.orthodb.org/v10?query=3323at4447	probable polyribonucleotide nucleotidyltransferase 1, chloroplastic
3391at4447	Complete	HJ_1-10k_transcript_78175:184-2286	1130.3	618	https://www.orthodb.org/v10?query=3391at4447	DEAD-box ATP-dependent RNA helicase 48
3417at4447	Complete	HJ_1-10k_transcript_22997:231-3116	1387.4	745	https://www.orthodb.org/v10?query=3417at4447	pentatricopeptide repeat-containing protein At4g30825, chloroplastic
3488at4447	Complete	HJ_1-10k_transcript_43239:108-2486	1005.9	615	https://www.orthodb.org/v10?query=3488at4447	anaphase-promoting complex subunit 4 isoform X1
3491at4447	Complete	HJ_1-10k_transcript_35641:224-2569	1142.1	622	https://www.orthodb.org/v10?query=3491at4447	ATP-dependent DNA helicase At3g02060, chloroplastic
3496at4447	Complete	HJ_1-10k_transcript_30640:145-3103	1425.9	755	https://www.orthodb.org/v10?query=3496at4447	DNA repair endonuclease UVH1
3710at4447	Complete	HJ_1-10k_transcript_78291:530-2601	1092.9	606	https://www.orthodb.org/v10?query=3710at4447	putative ion channel POLLUX-like 2 isoform X1
3727at4447	Complete	HJ_1-10k_transcript_10400:65-3604	1274.6	909	https://www.orthodb.org/v10?query=3727at4447	HEAT repeat-containing protein 6
3835at4447	Complete	HJ_1-10k_transcript_31752:135-2967	1258.8	788	https://www.orthodb.org/v10?query=3835at4447	probable transmembrane GTPase FZO-like, chloroplastic
3839at4447	Complete	HJ_1-10k_transcript_12456:114-3038	1216.6	841	https://www.orthodb.org/v10?query=3839at4447	Pentatricopeptide repeat521
3888at4447	Complete	HJ_1-10k_transcript_49570:17-2686	1201.9	758	https://www.orthodb.org/v10?query=3888at4447	RNA recognition motif domain
3909at4447	Complete	HJ_1-10k_transcript_72074:49-2334	1043.2	609	https://www.orthodb.org/v10?query=3909at4447	Heat shock 70 kDa protein 16
3951at4447	Complete	HJ_1-10k_transcript_10795:112-3852	1221.1	925	https://www.orthodb.org/v10?query=3951at4447	Condensin-2 complex subunit G2
3953at4447	Complete	HJ_1-10k_transcript_94785:108-2102	1109.2	585	https://www.orthodb.org/v10?query=3953at4447	Putative ATP-dependent RNA helicase DHX35
3988at4447	Complete	HJ_1-10k_transcript_60561:108-2519	815	588	https://www.orthodb.org/v10?query=3988at4447	Squamosa promoter-binding-like protein 9
4012at4447	Complete	HJ_1-10k_transcript_34246:111-3070	808	826	https://www.orthodb.org/v10?query=4012at4447	uncharacterized protein At4g38062
4021at4447	Complete	HJ_1-10k_transcript_71136:88-2217	1172.9	605	https://www.orthodb.org/v10?query=4021at4447	Gamma-tubulin complex component
4037at4447	Complete	HJ_1-10k_transcript_37806:46-3126	1224.4	795	https://www.orthodb.org/v10?query=4037at4447	putative pentatricopeptide repeat-containing protein At5g06400, mitochondrial
4073at4447	Complete	HJ_1-10k_transcript_89863:164-2332	1076.3	613	https://www.orthodb.org/v10?query=4073at4447	N-alpha-acetyltransferase 35, NatC auxiliary subunit
4084at4447	Complete	HJ_1-10k_transcript_87318:47-2254	1193.2	629	https://www.orthodb.org/v10?query=4084at4447	Protease 2
4089at4447	Complete	HJ_1-10k_transcript_39156:45-2959	1066	665	https://www.orthodb.org/v10?query=4089at4447	p-loop containing nucleoside triphosphate hydrolase superfamily protein
4107at4447	Complete	HJ_1-10k_transcript_77721:351-2330	763.3	538	https://www.orthodb.org/v10?query=4107at4447	Serine/threonine-protein kinase mph1
4119at4447	Complete	HJ_1-10k_transcript_99086:241-2058	1243.8	560	https://www.orthodb.org/v10?query=4119at4447	uncharacterized aarF domain-containing protein kinase At4g31390, chloroplastic
4146at4447	Complete	HJ_1-10k_transcript_37176:113-2686	1161.6	636	https://www.orthodb.org/v10?query=4146at4447	triglyceride lipases
4235at4447	Complete	HJ_1-10k_transcript_48853:27-2564	1368.8	702	https://www.orthodb.org/v10?query=4235at4447	Gamma-tubulin complex component
4281at4447	Complete	HJ_1-10k_transcript_78140:26-2158	1099.2	612	https://www.orthodb.org/v10?query=4281at4447	nuclear pore complex protein NUP85
4298at4447	Complete	HJ_1-10k_transcript_62794:392-2542	996.2	604	https://www.orthodb.org/v10?query=4298at4447	MutS2 protein
4303at4447	Complete	HJ_1-10k_transcript_99123:55-2060	1206.2	573	https://www.orthodb.org/v10?query=4303at4447	Translation factor GUF1 homolog, mitochondrial
4316at4447	Complete	HJ_1-10k_transcript_74140:26-2446	847	594	https://www.orthodb.org/v10?query=4316at4447	ribonucleases P/MRP protein subunit POP1
4325at4447	Complete	HJ_1-10k_transcript_86085:61-2184	1268.4	628	https://www.orthodb.org/v10?query=4325at4447	urea-proton symporter DUR3
4363at4447	Complete	HJ_1-10k_transcript_41090:63-2851	1325.9	732	https://www.orthodb.org/v10?query=4363at4447	switch 2
4365at4447	Complete	HJ_1-10k_transcript_38122:111-2669	1258.7	687	https://www.orthodb.org/v10?query=4365at4447	plastid transcriptionally active chromosome 2 homolog
4370at4447	Complete	HJ_1-10k_transcript_79397:182-2251	1105.2	592	https://www.orthodb.org/v10?query=4370at4447	conserved oligomeric Golgi complex subunit 6
4386at4447	Complete	HJ_1-10k_transcript_88428:57-2348	990.4	632	https://www.orthodb.org/v10?query=4386at4447	subtilisin-like protease SBT3.18
4387at4447	Complete	HJ_1-10k_transcript_94979:69-2471	872.5	576	https://www.orthodb.org/v10?query=4387at4447	DNA cross-link repair 1A protein
4439at4447	Complete	HJ_1-10k_transcript_105285:56-2173	1064	579	https://www.orthodb.org/v10?query=4439at4447	FAD dependent oxidoreductase
4588at4447	Complete	HJ_1-10k_transcript_77943:241-2202	1149.1	619	https://www.orthodb.org/v10?query=4588at4447	1-deoxy-D-xylulose-5-phosphate synthase 1, chloroplastic
4601at4447	Complete	HJ_1-10k_transcript_63583:177-2441	1054.8	630	https://www.orthodb.org/v10?query=4601at4447	protein ACCUMULATION AND REPLICATION OF CHLOROPLASTS 6, chloroplastic
4620at4447	Complete	HJ_1-10k_transcript_66966:218-2545	1075.4	628	https://www.orthodb.org/v10?query=4620at4447	Protein transport protein SEC23
4675at4447	Complete	HJ_1-10k_transcript_101691:101-2149	1268.3	606	https://www.orthodb.org/v10?query=4675at4447	Acyl-coenzyme A oxidase
4748at4447	Complete	HJ_1-10k_transcript_69180:126-2276	1210.7	644	https://www.orthodb.org/v10?query=4748at4447	Potassium channel KOR2
4895at4447	Complete	HJ_1-10k_transcript_29213:138-2816	1079.6	688	https://www.orthodb.org/v10?query=4895at4447	Pentatricopeptide repeat
4942at4447	Complete	HJ_1-10k_transcript_94765:128-2068	1002.7	537	https://www.orthodb.org/v10?query=4942at4447	Pantothenate kinase 1
4944at4447	Complete	HJ_1-10k_transcript_60039:229-2490	1144.3	618	https://www.orthodb.org/v10?query=4944at4447	cleavage stimulation factor subunit 77
5028at4447	Complete	HJ_1-10k_transcript_56678:126-2380	796.3	530	https://www.orthodb.org/v10?query=5028at4447	protein ACCUMULATION AND REPLICATION OF CHLOROPLASTS 3 isoform X1
5202at4447	Complete	HJ_1-10k_transcript_22301:251-2689	1105.2	682	https://www.orthodb.org/v10?query=5202at4447	putative pentatricopeptide repeat-containing protein At5g08310, mitochondrial
5204at4447	Complete	HJ_1-10k_transcript_76969:78-2405	1119.8	660	https://www.orthodb.org/v10?query=5204at4447	exocyst complex component EXO84C
5340at4447	Complete	HJ_1-10k_transcript_13582:149-2518	1039.4	668	https://www.orthodb.org/v10?query=5340at4447	putative pentatricopeptide repeat-containing protein At1g13630
5356at4447	Complete	HJ_1-10k_transcript_72040:283-2355	1309.6	633	https://www.orthodb.org/v10?query=5356at4447	magnesium-chelatase subunit ChlD, chloroplastic
5365at4447	Complete	HJ_1-10k_transcript_61882:193-2565	1325.3	699	https://www.orthodb.org/v10?query=5365at4447	Calcium ion binding protein
5375at4447	Complete	HJ_1-10k_transcript_29104:65-3170	1314	825	https://www.orthodb.org/v10?query=5375at4447	uncharacterized protein LOC103722760
5377at4447	Complete	HJ_1-10k_transcript_8214:2-4262	770.6	576	https://www.orthodb.org/v10?query=5377at4447	Zinc finger, RING-type
5380at4447	Complete	HJ_1-10k_transcript_43025:89-2557	1292	634	https://www.orthodb.org/v10?query=5380at4447	ATP-dependent zinc metalloprotease FTSH 7, chloroplastic
5396at4447	Complete	HJ_1-10k_transcript_136953:155-1930	794.7	525	https://www.orthodb.org/v10?query=5396at4447	VIN3-like protein 2 isoform X1
5457at4447	Complete	HJ_1-10k_transcript_68207:307-2541	1017.6	617	https://www.orthodb.org/v10?query=5457at4447	probable galactinol--sucrose galactosyltransferase 2
5493at4447	Complete	HJ_1-10k_transcript_87053:56-2208	1007.1	607	https://www.orthodb.org/v10?query=5493at4447	peptide-N(4)-(N-acetyl-beta- glucosaminyl)asparagine amidase
5703at4447	Complete	HJ_1-10k_transcript_8301:490-3667	283.6	591	https://www.orthodb.org/v10?query=5703at4447	uncharacterized protein LOC101756602
5748at4447	Complete	HJ_1-10k_transcript_80095:84-2228	852.2	629	https://www.orthodb.org/v10?query=5748at4447	U-box domain-containing protein 52
5775at4447	Complete	HJ_1-10k_transcript_119843:123-2072	874.2	546	https://www.orthodb.org/v10?query=5775at4447	pentatricopeptide repeat-containing protein At1g71460, chloroplastic
5910at4447	Complete	HJ_1-10k_transcript_125811:187-1896	1059.7	477	https://www.orthodb.org/v10?query=5910at4447	phytoene dehydrogenase, chloroplastic/chromoplastic
5916at4447	Complete	HJ_1-10k_transcript_121094:188-2062	1040.5	549	https://www.orthodb.org/v10?query=5916at4447	P-loop containing nucleoside triphosphate hydrolases superfamily protein
6123at4447	Complete	HJ_1-10k_transcript_119511:97-2039	984	555	https://www.orthodb.org/v10?query=6123at4447	molybdopterin biosynthesis protein CNX1
6161at4447	Complete	HJ_1-10k_transcript_102019:135-1976	963.3	499	https://www.orthodb.org/v10?query=6161at4447	putative ATPase N2B isoform X1
6179at4447	Complete	HJ_1-10k_transcript_73026:44-2188	1266.8	592	https://www.orthodb.org/v10?query=6179at4447	tRNA uridine 5-carboxymethylaminomethyl modification enzyme MnmG
6254at4447	Complete	HJ_1-10k_transcript_97668:36-2021	843.4	567	https://www.orthodb.org/v10?query=6254at4447	Armadillo-type fold
6255at4447	Complete	HJ_1-10k_transcript_85224:208-2382	965	544	https://www.orthodb.org/v10?query=6255at4447	pentatricopeptide repeat-containing protein At3g46610
6277at4447	Complete	HJ_1-10k_transcript_14876:23-3265	1287.9	860	https://www.orthodb.org/v10?query=6277at4447	uncharacterized protein LOC102706200
6319at4447	Complete	HJ_1-10k_transcript_55880:19-2173	878.7	519	https://www.orthodb.org/v10?query=6319at4447	uncharacterized protein LOC8066862
6320at4447	Complete	HJ_1-10k_transcript_94464:116-2320	895.4	556	https://www.orthodb.org/v10?query=6320at4447	Origin recognition complex subunit 3
6428at4447	Complete	HJ_1-10k_transcript_153336:142-1788	961.1	483	https://www.orthodb.org/v10?query=6428at4447	ferredoxin--nitrite reductase, chloroplastic
6554at4447	Complete	HJ_1-10k_transcript_58138:47-2605	1218.6	766	https://www.orthodb.org/v10?query=6554at4447	Leucine-rich repeat
6560at4447	Complete	HJ_1-10k_transcript_85809:302-2320	872.9	501	https://www.orthodb.org/v10?query=6560at4447	ABC transporter B family member 26, chloroplastic
6564at4447	Complete	HJ_1-10k_transcript_135805:1-1804	932.5	514	https://www.orthodb.org/v10?query=6564at4447	Putative methyltransferase PMT7
6584at4447	Complete	HJ_1-10k_transcript_107846:187-1923	891.9	486	https://www.orthodb.org/v10?query=6584at4447	Copine-3
6638at4447	Complete	HJ_1-10k_transcript_103817:331-2277	1030.1	525	https://www.orthodb.org/v10?query=6638at4447	uncharacterized protein ycf45
6651at4447	Complete	HJ_1-10k_transcript_99115:89-2227	1034.4	515	https://www.orthodb.org/v10?query=6651at4447	Zeaxanthin epoxidase, chloroplastic
6664at4447	Complete	HJ_1-10k_transcript_74193:35-2461	982	624	https://www.orthodb.org/v10?query=6664at4447	Pentatricopeptide repeat-containing protein chloroplastic
6679at4447	Complete	HJ_1-10k_transcript_95808:68-2212	1028.7	605	https://www.orthodb.org/v10?query=6679at4447	DNA photolyase
6744at4447	Complete	HJ_1-10k_transcript_139337:184-1833	907	462	https://www.orthodb.org/v10?query=6744at4447	ATP-dependent RNA helicase SUV3, mitochondrial
6941at4447	Complete	HJ_1-10k_transcript_129306:115-2110	777.1	555	https://www.orthodb.org/v10?query=6941at4447	integrator complex subunit 9 homolog
6949at4447	Complete	HJ_1-10k_transcript_113734:100-1716	918.5	472	https://www.orthodb.org/v10?query=6949at4447	pyridine nucleotide-disulfide oxidoreductase domain-containing protein 2 isoform X1
6959at4447	Complete	HJ_1-10k_transcript_110489:170-2119	946.5	567	https://www.orthodb.org/v10?query=6959at4447	pentatricopeptide repeat-containing protein At5g39980, chloroplastic
7055at4447	Complete	HJ_1-10k_transcript_53185:261-2825	995.9	721	https://www.orthodb.org/v10?query=7055at4447	probable LRR receptor-like serine/threonine-protein kinase At2g24230
7214at4447	Complete	HJ_1-10k_transcript_158554:108-1721	938	441	https://www.orthodb.org/v10?query=7214at4447	Rieske
7229at4447	Complete	HJ_1-10k_transcript_5559:2582-4067	850	444	https://www.orthodb.org/v10?query=7229at4447	cytochrome P450 703A2 isoform X1
7257at4447	Complete	HJ_1-10k_transcript_108012:3-2045	1125.1	583	https://www.orthodb.org/v10?query=7257at4447	Translation initiation factor IF-2
7266at4447	Complete	HJ_1-10k_transcript_120324:224-2056	918.7	486	https://www.orthodb.org/v10?query=7266at4447	phosphoglucan phosphatase LSF1, chloroplastic
7389at4447	Complete	HJ_1-10k_transcript_151545:94-1650	926.8	457	https://www.orthodb.org/v10?query=7389at4447	HAD superfamily
7504at4447	Complete	HJ_1-10k_transcript_139247:122-1660	975.3	463	https://www.orthodb.org/v10?query=7504at4447	WD40-repeat-containing domain
7512at4447	Complete	HJ_1-10k_transcript_125149:145-2214	1004.8	539	https://www.orthodb.org/v10?query=7512at4447	uncharacterized protein LOC109735945
7556at4447	Complete	HJ_1-10k_transcript_36991:556-2973	1013.5	624	https://www.orthodb.org/v10?query=7556at4447	UDP-glycosyltransferase 76C1
7586at4447	Complete	HJ_1-10k_transcript_160082:54-1841	834.1	515	https://www.orthodb.org/v10?query=7586at4447	Signal recognition particle subunit SRP68
7597at4447	Complete	HJ_1-10k_transcript_98451:151-2199	1084.6	593	https://www.orthodb.org/v10?query=7597at4447	protein CASP
7598at4447	Complete	HJ_1-10k_transcript_101631:407-2128	891.7	532	https://www.orthodb.org/v10?query=7598at4447	Protein kinase domain containing protein
7650at4447	Complete	HJ_1-10k_transcript_180540:100-1650	969.9	481	https://www.orthodb.org/v10?query=7650at4447	amino-acid permease BAT1 homolog
7701at4447	Complete	HJ_1-10k_transcript_42982:145-1644	204.3	384	https://www.orthodb.org/v10?query=7701at4447	uncharacterized protein At4g18490 isoform X1
7718at4447	Complete	HJ_1-10k_transcript_146621:96-1736	871.6	473	https://www.orthodb.org/v10?query=7718at4447	Reticulon-like protein
7758at4447	Complete	HJ_1-10k_transcript_62214:48-2474	793.1	584	https://www.orthodb.org/v10?query=7758at4447	U-box domain-containing protein 33
7822at4447	Complete	HJ_1-10k_transcript_101581:173-1912	1030.3	540	https://www.orthodb.org/v10?query=7822at4447	RNA helicase
7846at4447	Complete	HJ_1-10k_transcript_94539:221-2316	913.7	577	https://www.orthodb.org/v10?query=7846at4447	pentatricopeptide repeat-containing protein At1g05670, mitochondrial
7873at4447	Complete	HJ_1-10k_transcript_202004:52-1554	790.3	427	https://www.orthodb.org/v10?query=7873at4447	serine/threonine-protein phosphatase BSL1
8033at4447	Complete	HJ_1-10k_transcript_110439:150-2105	1059.6	572	https://www.orthodb.org/v10?query=8033at4447	PPM-type phosphatase domain
8042at4447	Complete	HJ_1-10k_transcript_99528:343-2382	833	524	https://www.orthodb.org/v10?query=8042at4447	pentatricopeptide repeat-containing protein At3g18020
8220at4447	Complete	HJ_1-10k_transcript_104320:45-1853	943.4	467	https://www.orthodb.org/v10?query=8220at4447	GTPase Der
8330at4447	Complete	HJ_1-10k_transcript_75417:441-2294	991.3	537	https://www.orthodb.org/v10?query=8330at4447	Beta-galactosidase
8385at4447	Complete	HJ_1-10k_transcript_37539:87-2945	1281.5	832	https://www.orthodb.org/v10?query=8385at4447	LRR receptor-like serine/threonine-protein kinase GSO1
8579at4447	Complete	HJ_1-10k_transcript_130968:323-1843	882.2	448	https://www.orthodb.org/v10?query=8579at4447	phospholipase D Z-like
8606at4447	Complete	HJ_1-10k_transcript_146276:151-1848	1000.6	468	https://www.orthodb.org/v10?query=8606at4447	Probable zinc metalloprotease EGY3, chloroplastic
8651at4447	Complete	HJ_1-10k_transcript_59052:82-2079	853.7	532	https://www.orthodb.org/v10?query=8651at4447	pentatricopeptide repeat-containing protein At1g69290-like
8719at4447	Complete	HJ_1-10k_transcript_177049:51-1628	968.6	461	https://www.orthodb.org/v10?query=8719at4447	probable aldehyde dehydrogenase
8753at4447	Complete	HJ_1-10k_transcript_206882:49-1479	485.9	391	https://www.orthodb.org/v10?query=8753at4447	Zinc finger, RING-type
8781at4447	Complete	HJ_1-10k_transcript_96107:75-1838	809.7	470	https://www.orthodb.org/v10?query=8781at4447	Sucrose synthase
8800at4447	Complete	HJ_1-10k_transcript_128908:138-1754	858.6	437	https://www.orthodb.org/v10?query=8800at4447	cytochrome c biogenesis protein CCS1, chloroplastic
8806at4447	Complete	HJ_1-10k_transcript_125956:43-1833	1015.7	495	https://www.orthodb.org/v10?query=8806at4447	NAD(P)-binding domain
8816at4447	Complete	HJ_1-10k_transcript_95067:337-2352	937.5	538	https://www.orthodb.org/v10?query=8816at4447	protein GAMETE EXPRESSED 3
8836at4447	Complete	HJ_1-10k_transcript_135837:153-1790	992.2	487	https://www.orthodb.org/v10?query=8836at4447	alpha-1,2-Mannosidase
8882at4447	Complete	HJ_1-10k_transcript_151292:130-1749	914.7	457	https://www.orthodb.org/v10?query=8882at4447	Adenylosuccinate lyase
8964at4447	Complete	HJ_1-10k_transcript_133701:63-1886	1052.9	500	https://www.orthodb.org/v10?query=8964at4447	methionine--tRNA ligase, chloroplastic/mitochondrial
8966at4447	Complete	HJ_1-10k_transcript_118603:23-1942	920.9	453	https://www.orthodb.org/v10?query=8966at4447	protein high chlorophyll fluorescent 107
8996at4447	Complete	HJ_1-10k_transcript_88614:231-2204	704.3	532	https://www.orthodb.org/v10?query=8996at4447	myosin heavy chain-related
9000at4447	Complete	HJ_1-10k_transcript_184140:130-1584	772.4	416	https://www.orthodb.org/v10?query=9000at4447	Protein disulfide isomerase-like 5-4
9012at4447	Complete	HJ_1-10k_transcript_133547:211-1659	859.7	446	https://www.orthodb.org/v10?query=9012at4447	Mannosyltransferase
9059at4447	Complete	HJ_1-10k_transcript_70649:119-2419	761.6	426	https://www.orthodb.org/v10?query=9059at4447	lysophospholipid acyltransferase LPEAT2
9103at4447	Complete	HJ_1-10k_transcript_158389:164-1726	852.4	427	https://www.orthodb.org/v10?query=9103at4447	ribonuclease III domain-containing protein RNC1, chloroplastic
9128at4447	Complete	HJ_1-10k_transcript_187123:89-1513	782	419	https://www.orthodb.org/v10?query=9128at4447	Beta-glucosidase
9222at4447	Complete	HJ_1-10k_transcript_162530:62-1576	799.6	410	https://www.orthodb.org/v10?query=9222at4447	lysosomal Pro-X carboxypeptidase
9273at4447	Complete	HJ_1-10k_transcript_155090:70-1695	838.9	418	https://www.orthodb.org/v10?query=9273at4447	WD40-repeat-containing domain
9394at4447	Complete	HJ_1-10k_transcript_164715:44-1705	761.2	473	https://www.orthodb.org/v10?query=9394at4447	Pentatricopeptide repeat-containing protein
9407at4447	Complete	HJ_1-10k_transcript_132664:79-1902	766.1	474	https://www.orthodb.org/v10?query=9407at4447	probable protein arginine N-methyltransferase 3
9583at4447	Complete	HJ_1-10k_transcript_112506:112-2035	744.2	466	https://www.orthodb.org/v10?query=9583at4447	Putative LRR receptor-like serine/threonine-protein kinase RKF3
9588at4447	Complete	HJ_1-10k_transcript_28072:175-2274	986.2	567	https://www.orthodb.org/v10?query=9588at4447	uncharacterized protein LOC110113248
9684at4447	Complete	HJ_1-10k_transcript_89851:131-2236	1216	592	https://www.orthodb.org/v10?query=9684at4447	ABC transporter F family member 5
9716at4447	Complete	HJ_1-10k_transcript_165555:203-1594	821.8	407	https://www.orthodb.org/v10?query=9716at4447	WD repeat-containing protein WRAP73
9738at4447	Complete	HJ_1-10k_transcript_98525:185-1948	1103	513	https://www.orthodb.org/v10?query=9738at4447	Carotenoid isomerase
9897at4447	Complete	HJ_1-10k_transcript_150574:169-1608	835.1	435	https://www.orthodb.org/v10?query=9897at4447	uncharacterized protein LOC8059367
9911at4447	Complete	HJ_1-10k_transcript_56804:232-2709	945.3	596	https://www.orthodb.org/v10?query=9911at4447	Activating signal cointegrator 1 complex subunit 2
9946at4447	Complete	HJ_1-10k_transcript_147032:127-1740	867.8	471	https://www.orthodb.org/v10?query=9946at4447	chaperone protein dnaJ 13
9967at4447	Complete	HJ_1-10k_transcript_146576:108-1781	947.2	501	https://www.orthodb.org/v10?query=9967at4447	Ankyrin repeat-containing domain
10053at4447	Complete	HJ_1-10k_transcript_112702:58-2019	1082.1	529	https://www.orthodb.org/v10?query=10053at4447	GTPase Der
10181at4447	Complete	HJ_1-10k_transcript_176821:52-1383	736.6	373	https://www.orthodb.org/v10?query=10181at4447	Protein arginine methyltransferase NDUFAF7
10224at4447	Complete	HJ_1-10k_transcript_142729:2-1715	879.4	491	https://www.orthodb.org/v10?query=10224at4447	DEAD-box ATP-dependent RNA helicase 39
10369at4447	Complete	HJ_1-10k_transcript_215472:2-1405	863.3	429	https://www.orthodb.org/v10?query=10369at4447	Heparan-alpha-glucosaminide N-acetyltransferase
10397at4447	Complete	HJ_1-10k_transcript_184773:60-1538	792.8	414	https://www.orthodb.org/v10?query=10397at4447	probable Xaa-Pro aminopeptidase 3
10415at4447	Complete	HJ_1-10k_transcript_145187:276-1901	790.4	433	https://www.orthodb.org/v10?query=10415at4447	BTB/POZ domain-containing protein At1g63850
10559at4447	Complete	HJ_1-10k_transcript_75146:253-2043	886.9	475	https://www.orthodb.org/v10?query=10559at4447	uncharacterized protein At1g04910-like isoform X1
10616at4447	Complete	HJ_1-10k_transcript_160698:138-1808	998.3	479	https://www.orthodb.org/v10?query=10616at4447	serine/threonine-protein kinase STN7, chloroplastic
10658at4447	Complete	HJ_1-10k_transcript_178523:193-1527	762.5	393	https://www.orthodb.org/v10?query=10658at4447	DNA primase
10670at4447	Complete	HJ_1-10k_transcript_123871:62-1852	754.5	415	https://www.orthodb.org/v10?query=10670at4447	DEAD-box ATP-dependent RNA helicase 22
10720at4447	Complete	HJ_1-10k_transcript_202136:27-1430	724.7	345	https://www.orthodb.org/v10?query=10720at4447	omega-6 fatty acid desaturase, chloroplastic
10746at4447	Complete	HJ_1-10k_transcript_108465:157-1968	645.4	444	https://www.orthodb.org/v10?query=10746at4447	cell cycle checkpoint protein RAD17 isoform X1
10865at4447	Complete	HJ_1-10k_transcript_130588:89-1933	873.7	464	https://www.orthodb.org/v10?query=10865at4447	Ribosomal protein S5 domain 2-type fold
10920at4447	Complete	HJ_1-10k_transcript_66489:339-2567	570.4	501	https://www.orthodb.org/v10?query=10920at4447	Pathogenesis-related homeodomain protein
10961at4447	Complete	HJ_1-10k_transcript_131651:65-1720	822	477	https://www.orthodb.org/v10?query=10961at4447	Phosphoacetylglucosamine mutase
10963at4447	Complete	HJ_1-10k_transcript_152977:67-1767	722.4	433	https://www.orthodb.org/v10?query=10963at4447	proteinaceous RNase P 1, chloroplastic/mitochondrial-like
11070at4447	Complete	HJ_1-10k_transcript_165031:114-1451	809.7	391	https://www.orthodb.org/v10?query=11070at4447	Coenzyme F420 hydrogenase/dehydrogenase beta subunit, C-terminal
11072at4447	Complete	HJ_1-10k_transcript_196231:132-1403	525.9	364	https://www.orthodb.org/v10?query=11072at4447	Carboxypeptidase
11141at4447	Complete	HJ_1-10k_transcript_123070:157-2058	876.1	476	https://www.orthodb.org/v10?query=11141at4447	pentatricopeptide repeat-containing protein At5g25630
11152at4447	Complete	HJ_1-10k_transcript_191037:226-1524	856	403	https://www.orthodb.org/v10?query=11152at4447	alanine--glyoxylate aminotransferase 2 homolog 1, mitochondrial
11153at4447	Complete	HJ_1-10k_transcript_111671:260-1684	767.5	413	https://www.orthodb.org/v10?query=11153at4447	actin-related protein 8
11163at4447	Complete	HJ_1-10k_transcript_128559:141-1649	710.6	371	https://www.orthodb.org/v10?query=11163at4447	pheophytinase, chloroplastic
11368at4447	Complete	HJ_1-10k_transcript_98427:122-1976	727.6	495	https://www.orthodb.org/v10?query=11368at4447	Leucine-rich repeat
11522at4447	Complete	HJ_1-10k_transcript_108823:394-1818	726.3	375	https://www.orthodb.org/v10?query=11522at4447	protein root UVB sensitive 1, chloroplastic
11595at4447	Complete	HJ_1-10k_transcript_207436:51-1532	810	402	https://www.orthodb.org/v10?query=11595at4447	pentatricopeptide repeat-containing protein At5g48730, chloroplastic
11648at4447	Complete	HJ_1-10k_transcript_172901:69-1374	787.2	386	https://www.orthodb.org/v10?query=11648at4447	homogentisate 1,2-dioxygenase
11666at4447	Complete	HJ_1-10k_transcript_105893:348-2093	730.6	465	https://www.orthodb.org/v10?query=11666at4447	pentatricopeptide repeat-containing protein At3g49730
11714at4447	Complete	HJ_1-10k_transcript_160453:27-1511	832.7	430	https://www.orthodb.org/v10?query=11714at4447	Xaa-Pro dipeptidase
11768at4447	Complete	HJ_1-10k_transcript_103547:80-1960	888.1	492	https://www.orthodb.org/v10?query=11768at4447	Nitroreductase-like protein
11924at4447	Complete	HJ_1-10k_transcript_165215:119-1816	850.9	441	https://www.orthodb.org/v10?query=11924at4447	Phosphate transporter
12013at4447	Complete	HJ_1-10k_transcript_85447:834-2294	748.5	417	https://www.orthodb.org/v10?query=12013at4447	NADPH
12115at4447	Complete	HJ_1-10k_transcript_62731:250-2304	964.4	556	https://www.orthodb.org/v10?query=12115at4447	Chloride channel protein
12208at4447	Complete	HJ_1-10k_transcript_144480:28-1497	717.2	357	https://www.orthodb.org/v10?query=12208at4447	tRNA-specific 2-thiouridylase
12271at4447	Complete	HJ_1-10k_transcript_159002:144-1700	579.1	403	https://www.orthodb.org/v10?query=12271at4447	LOC101752732
12285at4447	Complete	HJ_1-10k_transcript_88167:125-1813	883.5	459	https://www.orthodb.org/v10?query=12285at4447	Pentatricopeptide repeat-containing protein mitochondrial
12303at4447	Complete	HJ_1-10k_transcript_187528:70-1482	785.3	387	https://www.orthodb.org/v10?query=12303at4447	LOC100830579
12356at4447	Complete	HJ_1-10k_transcript_195485:89-1375	660.3	352	https://www.orthodb.org/v10?query=12356at4447	Serine/threonine-protein phosphatase
12368at4447	Complete	HJ_1-10k_transcript_129998:9-1772	832.2	484	https://www.orthodb.org/v10?query=12368at4447	Trehalase
12454at4447	Complete	HJ_1-10k_transcript_166920:224-1543	671.3	392	https://www.orthodb.org/v10?query=12454at4447	DEAD-box ATP-dependent RNA helicase 36
12460at4447	Complete	HJ_1-10k_transcript_90937:575-2275	562.6	420	https://www.orthodb.org/v10?query=12460at4447	Transcription factor IIIC, subunit 5
12479at4447	Complete	HJ_1-10k_transcript_185471:41-1522	824.2	455	https://www.orthodb.org/v10?query=12479at4447	pentatricopeptide repeat-containing protein At1g60770
12488at4447	Complete	HJ_1-10k_transcript_149178:312-1685	695.9	380	https://www.orthodb.org/v10?query=12488at4447	putative nitric oxide synthase
12562at4447	Complete	HJ_1-10k_transcript_189030:67-1458	783.8	397	https://www.orthodb.org/v10?query=12562at4447	Metal-dependent hydrolase
12722at4447	Complete	HJ_1-10k_transcript_190573:118-1629	768.2	401	https://www.orthodb.org/v10?query=12722at4447	Choline transporter-like protein
12736at4447	Complete	HJ_1-10k_transcript_131491:76-1881	844.1	495	https://www.orthodb.org/v10?query=12736at4447	mini-chromosome maintenance complex-binding protein
12874at4447	Complete	HJ_1-10k_transcript_194025:46-1416	589.2	364	https://www.orthodb.org/v10?query=12874at4447	tRNA:m(4)X modification enzyme TRM13
12900at4447	Complete	HJ_1-10k_transcript_164783:38-1402	682.7	348	https://www.orthodb.org/v10?query=12900at4447	Peptide chain release factor 2
12966at4447	Complete	HJ_1-10k_transcript_170055:71-1627	802.2	450	https://www.orthodb.org/v10?query=12966at4447	Importin subunit alpha
13060at4447	Complete	HJ_1-10k_transcript_126025:112-1668	825.1	436	https://www.orthodb.org/v10?query=13060at4447	trigger factor-like protein TIG, Chloroplastic
13086at4447	Complete	HJ_1-10k_transcript_89040:270-1754	739.6	429	https://www.orthodb.org/v10?query=13086at4447	Mannosyltransferase
13220at4447	Complete	HJ_1-10k_transcript_132135:26-1939	924.7	531	https://www.orthodb.org/v10?query=13220at4447	ABC transporter B family member 29, chloroplastic
13256at4447	Complete	HJ_1-10k_transcript_87954:316-2319	952.6	521	https://www.orthodb.org/v10?query=13256at4447	Mono-/di-acylglycerol lipase N-terminal
13302at4447	Complete	HJ_1-10k_transcript_179203:177-1619	697.3	396	https://www.orthodb.org/v10?query=13302at4447	Zinc finger, RING-type
13410at4447	Complete	HJ_1-10k_transcript_208988:134-1069	549.1	262	https://www.orthodb.org/v10?query=13410at4447	pachytene checkpoint protein 2 homolog
13449at4447	Complete	HJ_1-10k_transcript_182118:68-1225	668	328	https://www.orthodb.org/v10?query=13449at4447	endoplasmic reticulum-Golgi intermediate compartment protein 3-like
13564at4447	Complete	HJ_1-10k_transcript_180027:349-1597	629.8	365	https://www.orthodb.org/v10?query=13564at4447	Ran-binding proteins 9/10-like protein
13593at4447	Complete	HJ_1-10k_transcript_8705:64-1884	872.1	527	https://www.orthodb.org/v10?query=13593at4447	pentatricopeptide repeat-containing protein At1g03560, mitochondrial
13646at4447	Complete	HJ_1-10k_transcript_181394:208-1665	689.6	419	https://www.orthodb.org/v10?query=13646at4447	Pentatricopeptide repeat-containing protein mitochondrial
13651at4447	Complete	HJ_1-10k_transcript_221027:223-1566	699.7	408	https://www.orthodb.org/v10?query=13651at4447	putative pentatricopeptide repeat-containing protein At1g02420
13661at4447	Complete	HJ_1-10k_transcript_200153:148-1332	742.7	360	https://www.orthodb.org/v10?query=13661at4447	beta-ureidopropionase
13776at4447	Complete	HJ_1-10k_transcript_125724:35-1723	940.2	456	https://www.orthodb.org/v10?query=13776at4447	Na+/H+ antiporter, probable CP0838
14009at4447	Complete	HJ_1-10k_transcript_119409:507-1784	628.3	375	https://www.orthodb.org/v10?query=14009at4447	pentatricopeptide repeat-containing protein At5g18390, mitochondrial
14076at4447	Complete	HJ_1-10k_transcript_27281:118-3006	696.7	625	https://www.orthodb.org/v10?query=14076at4447	WW domain
14116at4447	Complete	HJ_1-10k_transcript_195656:30-1484	716.3	394	https://www.orthodb.org/v10?query=14116at4447	cysteine desulfurase 1, chloroplastic
14143at4447	Complete	HJ_1-10k_transcript_231364:87-1388	690.1	339	https://www.orthodb.org/v10?query=14143at4447	tRNA-dihydrouridine synthase
14157at4447	Complete	HJ_1-10k_transcript_160798:223-1783	739.7	388	https://www.orthodb.org/v10?query=14157at4447	2,3-dimethylmalate lyase
14169at4447	Complete	HJ_1-10k_transcript_133243:116-1684	489.2	309	https://www.orthodb.org/v10?query=14169at4447	Serine/threonine-protein kinase-like protein
14296at4447	Complete	HJ_1-10k_transcript_164439:121-1419	701.6	356	https://www.orthodb.org/v10?query=14296at4447	Histone deacetylase
14314at4447	Complete	HJ_1-10k_transcript_115536:145-1992	761	491	https://www.orthodb.org/v10?query=14314at4447	Serine/threonine-protein kinase Haspin
14375at4447	Complete	HJ_1-10k_transcript_108608:108-1940	734.6	429	https://www.orthodb.org/v10?query=14375at4447	LOC100828689
14476at4447	Complete	HJ_1-10k_transcript_143583:168-1775	821.1	402	https://www.orthodb.org/v10?query=14476at4447	Probable anion transporter 5, chloroplastic
14532at4447	Complete	HJ_1-10k_transcript_172344:147-1502	702.9	362	https://www.orthodb.org/v10?query=14532at4447	WD40-repeat-containing domain
14541at4447	Complete	HJ_1-10k_transcript_170587:171-1688	756.6	461	https://www.orthodb.org/v10?query=14541at4447	autophagy-related protein 16
14559at4447	Complete	HJ_1-10k_transcript_55223:308-2374	772.3	516	https://www.orthodb.org/v10?query=14559at4447	Nucleic acid-binding, OB-fold
14574at4447	Complete	HJ_1-10k_transcript_158775:100-1671	782.8	434	https://www.orthodb.org/v10?query=14574at4447	Ankyrin repeat-containing protein
14601at4447	Complete	HJ_1-10k_transcript_148086:64-1512	625.5	362	https://www.orthodb.org/v10?query=14601at4447	U6 small nuclear RNA (adenine-(43)-N(6))-methyltransferase
14631at4447	Complete	HJ_1-10k_transcript_28693:520-3153	992.7	762	https://www.orthodb.org/v10?query=14631at4447	synaptonemal complex protein ZEP1
14742at4447	Complete	HJ_1-10k_transcript_174568:79-1365	677.7	340	https://www.orthodb.org/v10?query=14742at4447	nucleolar GTP-binding protein 1
14783at4447	Complete	HJ_1-10k_transcript_165425:283-1584	779.5	381	https://www.orthodb.org/v10?query=14783at4447	cystathionine beta-lyase, chloroplastic
14810at4447	Complete	HJ_1-10k_transcript_234318:60-1265	723.6	328	https://www.orthodb.org/v10?query=14810at4447	magnesium-protoporphyrin IX monomethyl ester
14852at4447	Complete	HJ_1-10k_transcript_218500:63-1374	712.1	374	https://www.orthodb.org/v10?query=14852at4447	Ribosomal RNA large subunit methyltransferase I
14886at4447	Complete	HJ_1-10k_transcript_189312:167-1453	541.9	340	https://www.orthodb.org/v10?query=14886at4447	F-box/WD-40 repeat-containing protein
14912at4447	Complete	HJ_1-10k_transcript_193356:76-1365	644.8	344	https://www.orthodb.org/v10?query=14912at4447	LOC100832872
14914at4447	Complete	HJ_1-10k_transcript_197777:126-1484	694	375	https://www.orthodb.org/v10?query=14914at4447	Alkaline phosphatase D
14955at4447	Complete	HJ_1-10k_transcript_143594:153-1484	703.6	372	https://www.orthodb.org/v10?query=14955at4447	CBL-interacting protein kinase 8
14963at4447	Complete	HJ_1-10k_transcript_53953:334-2283	658.1	740	https://www.orthodb.org/v10?query=14963at4447	pentatricopeptide repeat-containing protein At3g22690
14971at4447	Complete	HJ_1-10k_transcript_106229:25-1638	783.2	435	https://www.orthodb.org/v10?query=14971at4447	pentatricopeptide repeat-containing protein At3g29290
15008at4447	Complete	HJ_1-10k_transcript_182701:83-1669	702	393	https://www.orthodb.org/v10?query=15008at4447	pentatricopeptide repeat-containing protein At1g20300, mitochondrial
15138at4447	Complete	HJ_1-10k_transcript_117827:53-1675	770.9	458	https://www.orthodb.org/v10?query=15138at4447	LOC100844747
15141at4447	Complete	HJ_1-10k_transcript_228282:18-1430	302.1	241	https://www.orthodb.org/v10?query=15141at4447	uncharacterized protein LOC8058515
15161at4447	Complete	HJ_1-10k_transcript_193765:242-1543	579.8	336	https://www.orthodb.org/v10?query=15161at4447	Flavin-containing monooxygenase
15205at4447	Complete	HJ_1-10k_transcript_169213:59-1564	737	397	https://www.orthodb.org/v10?query=15205at4447	Carboxypeptidase
15234at4447	Complete	HJ_1-10k_transcript_227710:141-1194	498.1	284	https://www.orthodb.org/v10?query=15234at4447	carbon catabolite repressor protein 4 homolog 4
15256at4447	Complete	HJ_1-10k_transcript_180960:32-1519	690.5	418	https://www.orthodb.org/v10?query=15256at4447	Putative cyclin-dependent kinase F-2
15257at4447	Complete	HJ_1-10k_transcript_153275:31-1542	824.4	407	https://www.orthodb.org/v10?query=15257at4447	pentatricopeptide repeat-containing protein At3g06430, chloroplastic
15277at4447	Complete	HJ_1-10k_transcript_212392:80-1291	541.1	292	https://www.orthodb.org/v10?query=15277at4447	UV-B-induced protein At3g17800, chloroplastic
15298at4447	Complete	HJ_1-10k_transcript_191318:6-1535	954	474	https://www.orthodb.org/v10?query=15298at4447	probable thiamine biosynthetic bifunctional enzyme, chloroplastic
15324at4447	Complete	HJ_1-10k_transcript_196683:19-1473	740.4	408	https://www.orthodb.org/v10?query=15324at4447	Alpha-L-fucosidase 1
15340at4447	Complete	HJ_1-10k_transcript_127182:26-1804	737	413	https://www.orthodb.org/v10?query=15340at4447	tRNA (guanine(37)-N1)-methyltransferase
15352at4447	Complete	HJ_1-10k_transcript_202300:139-1218	612.6	313	https://www.orthodb.org/v10?query=15352at4447	protein arginine N-methyltransferase PRMT10
15357at4447	Complete	HJ_1-10k_transcript_242634:60-1262	786.4	368	https://www.orthodb.org/v10?query=15357at4447	serine--glyoxylate aminotransferase
15467at4447	Complete	HJ_1-10k_transcript_178147:146-1528	771.5	385	https://www.orthodb.org/v10?query=15467at4447	uncharacterized protein LOC109828915
15499at4447	Complete	HJ_1-10k_transcript_165453:64-1395	743.5	394	https://www.orthodb.org/v10?query=15499at4447	DNA polymerase delta small subunit
15516at4447	Complete	HJ_1-10k_transcript_188645:35-1501	725.9	397	https://www.orthodb.org/v10?query=15516at4447	Putative folate-biopterin transporter 4
15569at4447	Complete	HJ_1-10k_transcript_178276:159-1643	721.9	377	https://www.orthodb.org/v10?query=15569at4447	Dihydrolipoamide acetyltransferase component of pyruvate dehydrogenase complex
15584at4447	Complete	HJ_1-10k_transcript_207093:285-1388	682.8	343	https://www.orthodb.org/v10?query=15584at4447	Rieske
15623at4447	Complete	HJ_1-10k_transcript_223463:179-1348	619.4	293	https://www.orthodb.org/v10?query=15623at4447	uncharacterized protein ycf39
15627at4447	Complete	HJ_1-10k_transcript_220787:133-1215	455.6	291	https://www.orthodb.org/v10?query=15627at4447	Peroxisomal membrane protein PEX16
15629at4447	Complete	HJ_1-10k_transcript_190113:111-1424	667.2	366	https://www.orthodb.org/v10?query=15629at4447	uncharacterized protein LOC109762302
15681at4447	Complete	HJ_1-10k_transcript_194012:53-1516	758.3	384	https://www.orthodb.org/v10?query=15681at4447	probable GTP-binding protein OBGC2
15685at4447	Complete	HJ_1-10k_transcript_174744:223-1647	671.5	391	https://www.orthodb.org/v10?query=15685at4447	probable folate-biopterin transporter 8, chloroplastic
15801at4447	Complete	HJ_1-10k_transcript_217992:12-1316	648.1	324	https://www.orthodb.org/v10?query=15801at4447	Uroporphyrinogen decarboxylase
15821at4447	Complete	HJ_1-10k_transcript_171723:117-1526	527.7	348	https://www.orthodb.org/v10?query=15821at4447	Rhodopsin-like receptor
15824at4447	Complete	HJ_1-10k_transcript_136784:134-1564	695.2	362	https://www.orthodb.org/v10?query=15824at4447	transcription termination factor MTERF9, chloroplastic
15829at4447	Complete	HJ_1-10k_transcript_175987:20-1582	743.1	434	https://www.orthodb.org/v10?query=15829at4447	pentatricopeptide repeat-containing protein At4g02820, mitochondrial
15926at4447	Complete	HJ_1-10k_transcript_171747:52-1545	703.7	428	https://www.orthodb.org/v10?query=15926at4447	Glucan endo-1,3-beta-glucosidase 9
15929at4447	Complete	HJ_1-10k_transcript_144363:80-1573	696.4	412	https://www.orthodb.org/v10?query=15929at4447	beta-(1,2)-xylosyltransferase
15937at4447	Complete	HJ_1-10k_transcript_131402:14-1975	964.3	515	https://www.orthodb.org/v10?query=15937at4447	Obtusifoliol 14-alpha demethylase
15959at4447	Complete	HJ_1-10k_transcript_173958:81-1640	809	453	https://www.orthodb.org/v10?query=15959at4447	oxalate--CoA ligase
15971at4447	Complete	HJ_1-10k_transcript_123350:285-1904	748.1	454	https://www.orthodb.org/v10?query=15971at4447	Pentatricopeptide repeat-containing protein mitochondrial
15989at4447	Complete	HJ_1-10k_transcript_206551:31-1461	698.3	339	https://www.orthodb.org/v10?query=15989at4447	rhodanese-like domain-containing protein 7
16085at4447	Complete	HJ_1-10k_transcript_182732:248-1633	847.3	435	https://www.orthodb.org/v10?query=16085at4447	tRNA modification GTPase MnmE
16102at4447	Complete	HJ_1-10k_transcript_186064:201-1544	765	360	https://www.orthodb.org/v10?query=16102at4447	uncharacterized protein LOC4339294
16115at4447	Complete	HJ_1-10k_transcript_140983:72-1550	745.7	400	https://www.orthodb.org/v10?query=16115at4447	F-box protein At5g06550
16136at4447	Complete	HJ_1-10k_transcript_232820:185-1464	482.3	327	https://www.orthodb.org/v10?query=16136at4447	Zn-dependent exopeptidases superfamily protein
16140at4447	Complete	HJ_1-10k_transcript_214643:28-1419	767.9	399	https://www.orthodb.org/v10?query=16140at4447	probable polygalacturonase
16160at4447	Complete	HJ_1-10k_transcript_65907:430-2478	721.1	561	https://www.orthodb.org/v10?query=16160at4447	uncharacterized protein LOC100383143
16219at4447	Complete	HJ_1-10k_transcript_93589:138-2230	620	418	https://www.orthodb.org/v10?query=16219at4447	TLD family protein
16221at4447	Complete	HJ_1-10k_transcript_168980:32-1501	688.1	378	https://www.orthodb.org/v10?query=16221at4447	plant-specific TFIIB-related protein 1
16270at4447	Complete	HJ_1-10k_transcript_217676:60-1340	470.5	344	https://www.orthodb.org/v10?query=16270at4447	pentatricopeptide repeat-containing protein At2g17033
16303at4447	Complete	HJ_1-10k_transcript_147446:246-1529	596.1	348	https://www.orthodb.org/v10?query=16303at4447	calcium/calmodulin-regulated receptor-like kinase 2
16315at4447	Complete	HJ_1-10k_transcript_217710:260-1471	309.3	352	https://www.orthodb.org/v10?query=16315at4447	uncharacterized protein LOC102710351
16345at4447	Complete	HJ_1-10k_transcript_183568:92-1387	650	378	https://www.orthodb.org/v10?query=16345at4447	Winged helix-like DNA-binding domain superfamily
16353at4447	Complete	HJ_1-10k_transcript_221760:92-1384	592.7	324	https://www.orthodb.org/v10?query=16353at4447	Poly(U)-specific endoribonuclease-B
16389at4447	Complete	HJ_1-10k_transcript_254072:40-1132	411.7	288	https://www.orthodb.org/v10?query=16389at4447	S-adenosyl-L-methionine-dependent methyltransferase superfamily protein
16442at4447	Complete	HJ_1-10k_transcript_147333:113-1858	678.9	428	https://www.orthodb.org/v10?query=16442at4447	uncharacterized protein LOC109736647
16460at4447	Complete	HJ_1-10k_transcript_231731:89-1264	597.8	326	https://www.orthodb.org/v10?query=16460at4447	WD40-repeat-containing domain
16542at4447	Complete	HJ_1-10k_transcript_238544:60-1145	618.4	290	https://www.orthodb.org/v10?query=16542at4447	Cytoplasmic tRNA 2-thiolation protein 1
16554at4447	Complete	HJ_1-10k_transcript_233497:10-1290	655.3	333	https://www.orthodb.org/v10?query=16554at4447	Ribosomal RNA large subunit methyltransferase N
16660at4447	Complete	HJ_1-10k_transcript_123321:344-2034	677.8	392	https://www.orthodb.org/v10?query=16660at4447	Probable zinc metalloprotease EGY2, chloroplastic
16721at4447	Complete	HJ_1-10k_transcript_225304:147-1202	523.8	284	https://www.orthodb.org/v10?query=16721at4447	protein CIA1
16737at4447	Complete	HJ_1-10k_transcript_215612:99-1463	343.4	361	https://www.orthodb.org/v10?query=16737at4447	uncharacterized protein LOC9270952
16790at4447	Complete	HJ_1-10k_transcript_216979:3-1171	504.2	298	https://www.orthodb.org/v10?query=16790at4447	LOC100833864
16856at4447	Complete	HJ_1-10k_transcript_196140:130-1560	626	381	https://www.orthodb.org/v10?query=16856at4447	snRNA-activating protein complex subunit
17125at4447	Complete	HJ_1-10k_transcript_228528:79-1116	505.6	286	https://www.orthodb.org/v10?query=17125at4447	uncharacterized protein LOC110035054
17126at4447	Complete	HJ_1-10k_transcript_200547:50-1246	696.8	338	https://www.orthodb.org/v10?query=17126at4447	Ribosomal RNA large subunit methyltransferase N
17141at4447	Complete	HJ_1-10k_transcript_216869:105-1559	716.1	393	https://www.orthodb.org/v10?query=17141at4447	Glycosyltransferase, family GT4
17145at4447	Complete	HJ_1-10k_transcript_197183:45-1415	758.4	376	https://www.orthodb.org/v10?query=17145at4447	Probable tRNA N6-adenosine threonylcarbamoyltransferase, mitochondrial
17173at4447	Complete	HJ_1-10k_transcript_243326:154-1236	599.1	322	https://www.orthodb.org/v10?query=17173at4447	Outer envelope protein 80, chloroplastic
17213at4447	Complete	HJ_1-10k_transcript_118495:70-1842	638.9	520	https://www.orthodb.org/v10?query=17213at4447	DnaJ homolog subfamily C member 21
17275at4447	Complete	HJ_1-10k_transcript_202281:120-1304	599.2	343	https://www.orthodb.org/v10?query=17275at4447	L-2-hydroxyglutarate dehydrogenase, mitochondrial
17337at4447	Complete	HJ_1-10k_transcript_132277:123-1985	720.9	461	https://www.orthodb.org/v10?query=17337at4447	N-acetyltransferases
17380at4447	Complete	HJ_1-10k_transcript_214980:117-1319	733.3	353	https://www.orthodb.org/v10?query=17380at4447	peptide chain release factor APG3, chloroplastic
17384at4447	Complete	HJ_1-10k_transcript_221394:79-1272	662.8	304	https://www.orthodb.org/v10?query=17384at4447	GPI-anchor transamidase
17454at4447	Complete	HJ_1-10k_transcript_149607:192-1775	678.4	403	https://www.orthodb.org/v10?query=17454at4447	origin of replication complex subunit 1
17463at4447	Complete	HJ_1-10k_transcript_204154:37-1161	539.7	312	https://www.orthodb.org/v10?query=17463at4447	WD40-repeat-containing domain
17576at4447	Complete	HJ_1-10k_transcript_157123:98-1675	536.8	419	https://www.orthodb.org/v10?query=17576at4447	Zinc finger, RING/FYVE/PHD-type
17598at4447	Complete	HJ_1-10k_transcript_229663:126-1295	599.5	335	https://www.orthodb.org/v10?query=17598at4447	S-acyltransferase
17679at4447	Complete	HJ_1-10k_transcript_234125:91-1113	652.7	306	https://www.orthodb.org/v10?query=17679at4447	Probable tRNA N6-adenosine threonylcarbamoyltransferase
17711at4447	Complete	HJ_1-10k_transcript_227711:114-1262	652.7	305	https://www.orthodb.org/v10?query=17711at4447	Lipoyl synthase, mitochondrial
17758at4447	Complete	HJ_1-10k_transcript_200915:171-1349	702.7	363	https://www.orthodb.org/v10?query=17758at4447	uncharacterized protein LOC110111840
17804at4447	Complete	HJ_1-10k_transcript_151349:71-1666	650	391	https://www.orthodb.org/v10?query=17804at4447	Putative exonuclease mut-7
17814at4447	Complete	HJ_1-10k_transcript_231380:72-1052	474.5	278	https://www.orthodb.org/v10?query=17814at4447	F-box protein 7
17852at4447	Complete	HJ_1-10k_transcript_183600:107-1648	738.6	421	https://www.orthodb.org/v10?query=17852at4447	Alpha-1,3-glucosyltransferase
17960at4447	Complete	HJ_1-10k_transcript_232392:91-1239	679.7	353	https://www.orthodb.org/v10?query=17960at4447	12-oxophytodienoate reductase 7
18102at4447	Complete	HJ_1-10k_transcript_220401:108-1247	520.1	296	https://www.orthodb.org/v10?query=18102at4447	NADP-dependent oxidoreductase domain
18103at4447	Complete	HJ_1-10k_transcript_178359:285-1526	669.6	360	https://www.orthodb.org/v10?query=18103at4447	snurportin-1
18130at4447	Complete	HJ_1-10k_transcript_107299:105-1988	713.2	401	https://www.orthodb.org/v10?query=18130at4447	probable GTP-binding protein OBGM, mitochondrial
18195at4447	Complete	HJ_1-10k_transcript_194770:90-1564	598.1	347	https://www.orthodb.org/v10?query=18195at4447	ADP,ATP carrier protein
18197at4447	Complete	HJ_1-10k_transcript_162729:294-1808	626.8	372	https://www.orthodb.org/v10?query=18197at4447	RNA polymerase sigma-70
18222at4447	Complete	HJ_1-10k_transcript_157996:8-1952	469.5	304	https://www.orthodb.org/v10?query=18222at4447	LOC100837836
18227at4447	Complete	HJ_1-10k_transcript_211569:289-1458	652.7	334	https://www.orthodb.org/v10?query=18227at4447	uncharacterized protein LOC101753270
18256at4447	Complete	HJ_1-10k_transcript_216114:47-1285	636.4	341	https://www.orthodb.org/v10?query=18256at4447	IAA-amino acid hydrolase ILR1-like 5
18369at4447	Complete	HJ_1-10k_transcript_222016:87-1319	587.1	334	https://www.orthodb.org/v10?query=18369at4447	zinc finger HIT domain-containing protein 2
18382at4447	Complete	HJ_1-10k_transcript_172489:117-1628	461.1	386	https://www.orthodb.org/v10?query=18382at4447	Zinc finger, RING-type
18499at4447	Complete	HJ_1-10k_transcript_176072:430-1566	550.7	271	https://www.orthodb.org/v10?query=18499at4447	PPM-type phosphatase domain
18526at4447	Complete	HJ_1-10k_transcript_244267:28-1287	685.6	323	https://www.orthodb.org/v10?query=18526at4447	GTPase Era
18559at4447	Complete	HJ_1-10k_transcript_180620:28-1179	621.4	305	https://www.orthodb.org/v10?query=18559at4447	uncharacterized protein LOC103698055
18561at4447	Complete	HJ_1-10k_transcript_190947:32-1249	575.5	305	https://www.orthodb.org/v10?query=18561at4447	divinyl chlorophyllide a 8-vinyl-reductase, chloroplastic
18564at4447	Complete	HJ_1-10k_transcript_216272:45-1223	715.6	365	https://www.orthodb.org/v10?query=18564at4447	protein DJ-1 homolog A
18567at4447	Complete	HJ_1-10k_transcript_194816:279-1346	580.1	327	https://www.orthodb.org/v10?query=18567at4447	mitochondrial metalloendopeptidase OMA1
18673at4447	Complete	HJ_1-10k_transcript_248766:146-1180	496.6	278	https://www.orthodb.org/v10?query=18673at4447	uncharacterized protein LOC103652468
18696at4447	Complete	HJ_1-10k_transcript_239846:187-1185	602.4	286	https://www.orthodb.org/v10?query=18696at4447	Replication factor C subunit 4
18720at4447	Complete	HJ_1-10k_transcript_231983:230-1273	603.9	311	https://www.orthodb.org/v10?query=18720at4447	Branched-chain-amino-acid aminotransferase-like protein 3, chloroplastic
18788at4447	Complete	HJ_1-10k_transcript_242864:162-1283	561.5	331	https://www.orthodb.org/v10?query=18788at4447	sister chromatid cohesion protein DCC1
18802at4447	Complete	HJ_1-10k_transcript_188877:194-1720	710.5	344	https://www.orthodb.org/v10?query=18802at4447	Serine/threonine-protein kinase Nek6
18811at4447	Complete	HJ_1-10k_transcript_121166:77-1196	559.3	304	https://www.orthodb.org/v10?query=18811at4447	shewanella-like protein phosphatase 1
18874at4447	Complete	HJ_1-10k_transcript_173523:546-1670	594.5	338	https://www.orthodb.org/v10?query=18874at4447	peptidyl-prolyl cis-trans isomerase CYP37, chloroplastic
18881at4447	Complete	HJ_1-10k_transcript_154774:45-1535	568.6	388	https://www.orthodb.org/v10?query=18881at4447	pentatricopeptide repeat-containing protein At2g36730
18911at4447	Complete	HJ_1-10k_transcript_233799:29-1183	684.2	317	https://www.orthodb.org/v10?query=18911at4447	NADP-dependent oxidoreductase domain
18937at4447	Complete	HJ_1-10k_transcript_105711:139-1965	835	498	https://www.orthodb.org/v10?query=18937at4447	uncharacterized protein LOC110094300
19172at4447	Complete	HJ_1-10k_transcript_205094:109-1176	525.8	312	https://www.orthodb.org/v10?query=19172at4447	WD40/YVTN repeat-like-containing domain superfamily
19174at4447	Complete	HJ_1-10k_transcript_237202:87-1190	577	311	https://www.orthodb.org/v10?query=19174at4447	Origin recognition complex subunit 2
19269at4447	Complete	HJ_1-10k_transcript_183691:356-1351	517.9	292	https://www.orthodb.org/v10?query=19269at4447	ribosomal RNA small subunit methyltransferase H
19302at4447	Complete	HJ_1-10k_transcript_243593:96-1085	502.6	281	https://www.orthodb.org/v10?query=19302at4447	SUMO-activating enzyme subunit 1A
19348at4447	Complete	HJ_1-10k_transcript_229289:151-1179	555	278	https://www.orthodb.org/v10?query=19348at4447	meiotic recombination protein DMC1 homolog
19399at4447	Complete	HJ_1-10k_transcript_211968:21-1445	601.3	408	https://www.orthodb.org/v10?query=19399at4447	N-lysine methyltransferase
19512at4447	Complete	HJ_1-10k_transcript_203443:23-1468	585.8	366	https://www.orthodb.org/v10?query=19512at4447	Cytochrome P450
19533at4447	Complete	HJ_1-10k_transcript_218598:25-1389	394.3	337	https://www.orthodb.org/v10?query=19533at4447	F-box/LRR-repeat protein At4g29420
19554at4447	Complete	HJ_1-10k_transcript_265874:40-1032	507.1	270	https://www.orthodb.org/v10?query=19554at4447	protein ABHD11
19571at4447	Complete	HJ_1-10k_transcript_175340:517-1641	475	319	https://www.orthodb.org/v10?query=19571at4447	Leucine-rich repeat
19597at4447	Complete	HJ_1-10k_transcript_137810:184-1764	461.8	381	https://www.orthodb.org/v10?query=19597at4447	DNA polymerase delta subunit 3
19654at4447	Complete	HJ_1-10k_transcript_220572:259-1308	558.3	314	https://www.orthodb.org/v10?query=19654at4447	SH3 domain-containing protein 3
19668at4447	Complete	HJ_1-10k_transcript_203728:108-1418	594.6	369	https://www.orthodb.org/v10?query=19668at4447	BAHD acyltransferase DCR
19741at4447	Complete	HJ_1-10k_transcript_234751:18-1238	690.5	326	https://www.orthodb.org/v10?query=19741at4447	4-diphosphocytidyl-2-C-methyl-D-erythritol kinase, chloroplastic/chromoplastic
19744at4447	Complete	HJ_1-10k_transcript_234215:73-1304	595.3	296	https://www.orthodb.org/v10?query=19744at4447	Pectinesterase
19812at4447	Complete	HJ_1-10k_transcript_222149:57-1301	719.4	320	https://www.orthodb.org/v10?query=19812at4447	photosystem II stability/assembly factor HCF136, chloroplastic
19821at4447	Complete	HJ_1-10k_transcript_132548:7-1527	599.5	354	https://www.orthodb.org/v10?query=19821at4447	uncharacterized protein LOC110096186
19842at4447	Complete	HJ_1-10k_transcript_226920:52-1221	432.8	317	https://www.orthodb.org/v10?query=19842at4447	F-box/kelch-repeat protein OR23
19849at4447	Complete	HJ_1-10k_transcript_146877:52-1431	562.8	319	https://www.orthodb.org/v10?query=19849at4447	Integral membrane protein DUF6 containing protein
19866at4447	Complete	HJ_1-10k_transcript_122934:243-1826	816.8	502	https://www.orthodb.org/v10?query=19866at4447	uncharacterized protein LOC8075879
19885at4447	Complete	HJ_1-10k_transcript_246546:133-1173	561.1	300	https://www.orthodb.org/v10?query=19885at4447	Mitogen-activated protein kinase kinase 1
19922at4447	Complete	HJ_1-10k_transcript_231435:56-1120	666.2	324	https://www.orthodb.org/v10?query=19922at4447	Cyclopropane-fatty-acyl-phospholipid synthase
19998at4447	Complete	HJ_1-10k_transcript_116172:79-1986	744.2	465	https://www.orthodb.org/v10?query=19998at4447	pentatricopeptide repeat-containing protein At5g66631
20011at4447	Complete	HJ_1-10k_transcript_235512:66-1061	511.3	285	https://www.orthodb.org/v10?query=20011at4447	protein farnesyltransferase/geranylgeranyltransferase type-1 subunit alpha
20027at4447	Complete	HJ_1-10k_transcript_73160:267-1730	698	400	https://www.orthodb.org/v10?query=20027at4447	pentatricopeptide repeat-containing protein At2g01860
20122at4447	Complete	HJ_1-10k_transcript_262010:57-1069	404.1	232	https://www.orthodb.org/v10?query=20122at4447	PPM-type phosphatase domain
20181at4447	Complete	HJ_1-10k_transcript_239447:170-1177	532.6	290	https://www.orthodb.org/v10?query=20181at4447	Zinc finger, RING-type
20184at4447	Complete	HJ_1-10k_transcript_224682:117-1193	529.7	275	https://www.orthodb.org/v10?query=20184at4447	mitochondrial substrate carrier family protein E
20199at4447	Complete	HJ_1-10k_transcript_218848:150-1328	501.9	276	https://www.orthodb.org/v10?query=20199at4447	AP2-like ethylene-responsive transcription factor At2g41710
20262at4447	Complete	HJ_1-10k_transcript_137818:38-1881	539.9	445	https://www.orthodb.org/v10?query=20262at4447	protein terminal ear1
20302at4447	Complete	HJ_1-10k_transcript_61322:2-1435	653.8	405	https://www.orthodb.org/v10?query=20302at4447	protein SET DOMAIN GROUP 40
20368at4447	Complete	HJ_1-10k_transcript_218369:240-1283	503.1	283	https://www.orthodb.org/v10?query=20368at4447	mRNA cap guanine-N7 methyltransferase 2
20383at4447	Complete	HJ_1-10k_transcript_120312:4-1419	555.5	333	https://www.orthodb.org/v10?query=20383at4447	RNA-binding, CRM domain
20421at4447	Complete	HJ_1-10k_transcript_119478:66-1697	576.1	335	https://www.orthodb.org/v10?query=20421at4447	cation/calcium exchanger 5
20526at4447	Complete	HJ_1-10k_transcript_185823:170-1510	599.4	320	https://www.orthodb.org/v10?query=20526at4447	uncharacterized protein LOC110435671
20549at4447	Complete	HJ_1-10k_transcript_266409:117-968	521.1	273	https://www.orthodb.org/v10?query=20549at4447	LOC101775292
20576at4447	Complete	HJ_1-10k_transcript_191392:120-1340	536.4	317	https://www.orthodb.org/v10?query=20576at4447	protein ROOT PRIMORDIUM DEFECTIVE 1
20668at4447	Complete	HJ_1-10k_transcript_228893:52-1245	504.1	314	https://www.orthodb.org/v10?query=20668at4447	SNF1-related protein kinase regulatory subunit gamma-like PV42a
20669at4447	Complete	HJ_1-10k_transcript_156676:519-1703	637.7	325	https://www.orthodb.org/v10?query=20669at4447	DNA/RNA-binding protein KIN17
20746at4447	Complete	HJ_1-10k_transcript_230670:180-1322	620.9	355	https://www.orthodb.org/v10?query=20746at4447	Oxysterol-binding protein
20820at4447	Complete	HJ_1-10k_transcript_199758:65-1246	512.4	302	https://www.orthodb.org/v10?query=20820at4447	SAC3 family protein C
20832at4447	Complete	HJ_1-10k_transcript_246087:88-1008	565	276	https://www.orthodb.org/v10?query=20832at4447	WD40-repeat-containing domain
20847at4447	Complete	HJ_1-10k_transcript_173673:114-1490	643.1	390	https://www.orthodb.org/v10?query=20847at4447	Armadillo
20876at4447	Complete	HJ_1-10k_transcript_218040:41-1099	590.6	302	https://www.orthodb.org/v10?query=20876at4447	ubiquitin-like domain-containing CTD phosphatase
20909at4447	Complete	HJ_1-10k_transcript_245953:79-1284	657.1	321	https://www.orthodb.org/v10?query=20909at4447	PI-PLC X domain-containing protein At5g67130-like
20982at4447	Complete	HJ_1-10k_transcript_191748:161-1264	472.9	305	https://www.orthodb.org/v10?query=20982at4447	protein ROOT PRIMORDIUM DEFECTIVE 1
21100at4447	Complete	HJ_1-10k_transcript_38105:474-2792	745.2	472	https://www.orthodb.org/v10?query=21100at4447	carbon catabolite repressor protein 4 homolog 6
21142at4447	Complete	HJ_1-10k_transcript_235637:186-1037	307.2	215	https://www.orthodb.org/v10?query=21142at4447	Actin-depolymerizing factor 6
21313at4447	Complete	HJ_1-10k_transcript_270622:76-1119	540	288	https://www.orthodb.org/v10?query=21313at4447	CemA-like proton extrusion protein-related
21336at4447	Complete	HJ_1-10k_transcript_225810:97-1020	559.5	276	https://www.orthodb.org/v10?query=21336at4447	uncharacterized protein LOC110103871
21404at4447	Complete	HJ_1-10k_transcript_258901:36-1046	602.3	301	https://www.orthodb.org/v10?query=21404at4447	Leucine carboxyl methyltransferase 1 homolog
21467at4447	Complete	HJ_1-10k_transcript_246241:107-1249	518	326	https://www.orthodb.org/v10?query=21467at4447	shewanella-like protein phosphatase 2
21497at4447	Complete	HJ_1-10k_transcript_251361:91-1164	557.7	290	https://www.orthodb.org/v10?query=21497at4447	pheophytinase, chloroplastic
21533at4447	Complete	HJ_1-10k_transcript_139920:142-1596	729.9	373	https://www.orthodb.org/v10?query=21533at4447	tRNA pseudouridine synthase B
21612at4447	Complete	HJ_1-10k_transcript_205330:32-1405	562.7	305	https://www.orthodb.org/v10?query=21612at4447	rhodanese-like domain-containing protein 8, chloroplastic
21617at4447	Complete	HJ_1-10k_transcript_234106:20-1234	493.8	345	https://www.orthodb.org/v10?query=21617at4447	uncharacterized protein LOC109742898
21751at4447	Complete	HJ_1-10k_transcript_27036:380-3393	670.9	388	https://www.orthodb.org/v10?query=21751at4447	protein root UVB sensitive 5 isoform X1
21770at4447	Complete	HJ_1-10k_transcript_180020:398-1396	599.4	293	https://www.orthodb.org/v10?query=21770at4447	Alpha/Beta hydrolase fold
21789at4447	Complete	HJ_1-10k_transcript_156957:265-1731	521.5	444	https://www.orthodb.org/v10?query=21789at4447	Pentatricopeptide repeat-containing protein
21816at4447	Complete	HJ_1-10k_transcript_124803:196-1563	518.6	326	https://www.orthodb.org/v10?query=21816at4447	Peptidase C78 ubiquitin fold modifier-specific peptidase 1/ 2
21848at4447	Complete	HJ_1-10k_transcript_54856:164-2347	569.9	436	https://www.orthodb.org/v10?query=21848at4447	C3HC zinc finger-like
21874at4447	Complete	HJ_1-10k_transcript_212345:209-1396	652.3	303	https://www.orthodb.org/v10?query=21874at4447	Triose phosphate/phosphate translocator TPT, chloroplastic
21934at4447	Complete	HJ_1-10k_transcript_165247:77-1498	597.3	359	https://www.orthodb.org/v10?query=21934at4447	tRNA dimethylallyltransferase 2
21952at4447	Complete	HJ_1-10k_transcript_237532:58-1140	574	316	https://www.orthodb.org/v10?query=21952at4447	uncharacterized protein LOC103696299
21976at4447	Complete	HJ_1-10k_transcript_153231:234-1773	826.4	436	https://www.orthodb.org/v10?query=21976at4447	D-xylose-proton symporter-like 3, chloroplastic
22067at4447	Complete	HJ_1-10k_transcript_261901:134-1111	409.4	243	https://www.orthodb.org/v10?query=22067at4447	uncharacterized protein LOC110027065
22090at4447	Complete	HJ_1-10k_transcript_186241:319-1575	678.2	333	https://www.orthodb.org/v10?query=22090at4447	Putative mitochondrial adenine nucleotide transporter BTL2
22146at4447	Complete	HJ_1-10k_transcript_193538:76-1227	611.4	307	https://www.orthodb.org/v10?query=22146at4447	caffeoylshikimate esterase
22253at4447	Complete	HJ_1-10k_transcript_251608:63-905	476.6	245	https://www.orthodb.org/v10?query=22253at4447	ABC transporter I family member 19
22376at4447	Complete	HJ_1-10k_transcript_24624:84-1313	534.8	325	https://www.orthodb.org/v10?query=22376at4447	protein ROOT PRIMORDIUM DEFECTIVE 1
22404at4447	Complete	HJ_1-10k_transcript_212889:54-1331	458	289	https://www.orthodb.org/v10?query=22404at4447	uncharacterized protein LOC102710980
22438at4447	Complete	HJ_1-10k_transcript_236674:29-1117	601.8	303	https://www.orthodb.org/v10?query=22438at4447	ATP synthase, F1 complex, gamma subunit
22440at4447	Complete	HJ_1-10k_transcript_264152:59-1123	592.8	321	https://www.orthodb.org/v10?query=22440at4447	adenosine deaminase-like protein
22516at4447	Complete	HJ_1-10k_transcript_269662:48-1007	528.7	270	https://www.orthodb.org/v10?query=22516at4447	tRNA pseudouridine synthase
22526at4447	Complete	HJ_1-10k_transcript_207790:68-1186	477.6	324	https://www.orthodb.org/v10?query=22526at4447	THUMP domain-containing protein 1 homolog
22583at4447	Complete	HJ_1-10k_transcript_228642:80-1195	562.1	298	https://www.orthodb.org/v10?query=22583at4447	HAD superfamily
22600at4447	Complete	HJ_1-10k_transcript_214858:164-1120	537	289	https://www.orthodb.org/v10?query=22600at4447	tRNA pseudouridine synthase
22613at4447	Complete	HJ_1-10k_transcript_195624:56-1300	501.7	333	https://www.orthodb.org/v10?query=22613at4447	uncharacterized protein LOC101777358
22642at4447	Complete	HJ_1-10k_transcript_133035:324-1604	629.2	333	https://www.orthodb.org/v10?query=22642at4447	Putative leucine-rich repeat receptor-like serine/threonine-protein kinase
22744at4447	Complete	HJ_1-10k_transcript_213084:172-1149	499.1	264	https://www.orthodb.org/v10?query=22744at4447	uncharacterized protein LOC101769802
22753at4447	Complete	HJ_1-10k_transcript_201054:166-1455	609.4	309	https://www.orthodb.org/v10?query=22753at4447	Putative protease Do-like 14
22780at4447	Complete	HJ_1-10k_transcript_229058:75-1070	475	259	https://www.orthodb.org/v10?query=22780at4447	Acyl-
22822at4447	Complete	HJ_1-10k_transcript_271805:82-1167	539.1	316	https://www.orthodb.org/v10?query=22822at4447	tetratricopeptide repeat protein 4 homolog
22887at4447	Complete	HJ_1-10k_transcript_276632:49-927	491.9	242	https://www.orthodb.org/v10?query=22887at4447	Xyloglucan endotransglucosylase/hydrolase
22898at4447	Complete	HJ_1-10k_transcript_230509:19-1413	513.3	337	https://www.orthodb.org/v10?query=22898at4447	RNA pseudourine synthase 4, mitochondrial
22930at4447	Complete	HJ_1-10k_transcript_243063:199-1038	512.6	256	https://www.orthodb.org/v10?query=22930at4447	Carbon-nitrogen hydrolase
23006at4447	Complete	HJ_1-10k_transcript_169233:43-1233	578.4	293	https://www.orthodb.org/v10?query=23006at4447	protein ABCI12, chloroplastic
23023at4447	Complete	HJ_1-10k_transcript_206849:98-1387	551.2	353	https://www.orthodb.org/v10?query=23023at4447	tRNA (guanine-N(7)-)-methyltransferase non-catalytic subunit
23111at4447	Complete	HJ_1-10k_transcript_257516:109-1095	515.8	289	https://www.orthodb.org/v10?query=23111at4447	3-hydroxyisobutyrate dehydrogenase
23129at4447	Complete	HJ_1-10k_transcript_164398:13-1578	485.3	434	https://www.orthodb.org/v10?query=23129at4447	plant-specific TFIIB-related protein PTF2
23390at4447	Complete	HJ_1-10k_transcript_233075:88-1083	448.1	236	https://www.orthodb.org/v10?query=23390at4447	Hemimethylated DNA-binding domain
23421at4447	Complete	HJ_1-10k_transcript_254617:35-1006	502.3	255	https://www.orthodb.org/v10?query=23421at4447	Ribonuclease H superfamily
23435at4447	Complete	HJ_1-10k_transcript_209509:86-1312	510.6	320	https://www.orthodb.org/v10?query=23435at4447	uncharacterized protein LOC101757348
23448at4447	Complete	HJ_1-10k_transcript_237433:35-1204	494.8	313	https://www.orthodb.org/v10?query=23448at4447	ultraviolet-B receptor UVR8
23454at4447	Complete	HJ_1-10k_transcript_250569:33-1114	583.4	286	https://www.orthodb.org/v10?query=23454at4447	Putative isoaspartyl peptidase/L-asparaginase 3
23497at4447	Complete	HJ_1-10k_transcript_244645:155-1045	436.1	247	https://www.orthodb.org/v10?query=23497at4447	nudix hydrolase 9
23516at4447	Complete	HJ_1-10k_transcript_278225:101-1024	420.5	258	https://www.orthodb.org/v10?query=23516at4447	probable pinoresinol-lariciresinol reductase 3 isoform X1
23706at4447	Complete	HJ_1-10k_transcript_253247:101-1102	462.5	273	https://www.orthodb.org/v10?query=23706at4447	U3 small nucleolar ribonucleoprotein IMP4
23743at4447	Complete	HJ_1-10k_transcript_166924:178-1572	764.2	417	https://www.orthodb.org/v10?query=23743at4447	Protein DETOXIFICATION
23772at4447	Complete	HJ_1-10k_transcript_242589:111-1238	565.2	289	https://www.orthodb.org/v10?query=23772at4447	Alpha/beta hydrolase fold protein
23780at4447	Complete	HJ_1-10k_transcript_258745:39-1133	583.9	287	https://www.orthodb.org/v10?query=23780at4447	Alpha/beta hydrolase fold
23815at4447	Complete	HJ_1-10k_transcript_257681:120-1064	531.4	298	https://www.orthodb.org/v10?query=23815at4447	traB domain-containing protein
23892at4447	Complete	HJ_1-10k_transcript_214223:39-1241	586.7	346	https://www.orthodb.org/v10?query=23892at4447	uncharacterized protein At2g39910
23909at4447	Complete	HJ_1-10k_transcript_166372:168-1682	538.3	381	https://www.orthodb.org/v10?query=23909at4447	protein plastid transcriptionally active 16, chloroplastic
24000at4447	Complete	HJ_1-10k_transcript_259257:24-914	475.6	245	https://www.orthodb.org/v10?query=24000at4447	F-box domain
24050at4447	Complete	HJ_1-10k_transcript_260917:73-1134	481.9	282	https://www.orthodb.org/v10?query=24050at4447	RNI-like superfamily protein
24056at4447	Complete	HJ_1-10k_transcript_251427:214-1059	475	248	https://www.orthodb.org/v10?query=24056at4447	phytanoyl-CoA dioxygenase 1
24313at4447	Complete	HJ_1-10k_transcript_246003:193-1197	289	290	https://www.orthodb.org/v10?query=24313at4447	GDSL esterase/lipase At1g33811
24319at4447	Complete	HJ_1-10k_transcript_158416:143-1564	568	347	https://www.orthodb.org/v10?query=24319at4447	Rbcl rna s1-binding domain protein2
24376at4447	Complete	HJ_1-10k_transcript_206304:120-1586	540.1	361	https://www.orthodb.org/v10?query=24376at4447	SWI/SNF complex subunit SWI3B
24398at4447	Complete	HJ_1-10k_transcript_242178:53-1111	489.1	303	https://www.orthodb.org/v10?query=24398at4447	LOC100822171
24440at4447	Complete	HJ_1-10k_transcript_239417:35-1162	558.8	309	https://www.orthodb.org/v10?query=24440at4447	Serine/threonine-protein phosphatase 2A activator
24447at4447	Complete	HJ_1-10k_transcript_261052:89-1015	489.1	246	https://www.orthodb.org/v10?query=24447at4447	protein N-lysine methyltransferase METTL21A
24515at4447	Complete	HJ_1-10k_transcript_262998:90-1014	479.8	242	https://www.orthodb.org/v10?query=24515at4447	S-adenosyl-L-methionine-dependent methyltransferases superfamily protein
24547at4447	Complete	HJ_1-10k_transcript_277318:11-922	424.4	257	https://www.orthodb.org/v10?query=24547at4447	urease accessory protein D
24593at4447	Complete	HJ_1-10k_transcript_165834:272-1531	259.6	301	https://www.orthodb.org/v10?query=24593at4447	LOC101777930
24630at4447	Complete	HJ_1-10k_transcript_233263:82-991	545.2	255	https://www.orthodb.org/v10?query=24630at4447	ATP-dependent Clp protease proteolytic subunit
24651at4447	Complete	HJ_1-10k_transcript_252772:23-1132	524.3	257	https://www.orthodb.org/v10?query=24651at4447	splicing factor 3B subunit 4
24747at4447	Complete	HJ_1-10k_transcript_249286:33-1124	489.2	301	https://www.orthodb.org/v10?query=24747at4447	uncharacterized protein LOC100384630
24794at4447	Complete	HJ_1-10k_transcript_237645:127-1245	431.9	314	https://www.orthodb.org/v10?query=24794at4447	programmed cell death 2 C-terminal domain-containing protein
24868at4447	Complete	HJ_1-10k_transcript_253571:125-943	465.5	223	https://www.orthodb.org/v10?query=24868at4447	urease accessory protein G
24874at4447	Complete	HJ_1-10k_transcript_259937:199-996	380	238	https://www.orthodb.org/v10?query=24874at4447	uncharacterized protein LOC110026460
24916at4447	Complete	HJ_1-10k_transcript_243216:259-1107	450.9	234	https://www.orthodb.org/v10?query=24916at4447	DHBP synthase RibB-like alpha/beta domain
24926at4447	Complete	HJ_1-10k_transcript_252095:197-1150	319.2	235	https://www.orthodb.org/v10?query=24926at4447	LOC101755828
25024at4447	Complete	HJ_1-10k_transcript_219644:181-1452	422.4	416	https://www.orthodb.org/v10?query=25024at4447	protein OSB2, chloroplastic
25054at4447	Complete	HJ_1-10k_transcript_232117:136-1338	584.5	332	https://www.orthodb.org/v10?query=25054at4447	metal tolerance protein C2
25087at4447	Complete	HJ_1-10k_transcript_251305:123-1097	413	290	https://www.orthodb.org/v10?query=25087at4447	uncharacterized protein LOC110113075
25146at4447	Complete	HJ_1-10k_transcript_266066:60-1148	606.8	298	https://www.orthodb.org/v10?query=25146at4447	Ribonuclease Z, chloroplastic
25151at4447	Complete	HJ_1-10k_transcript_212690:17-1009	371.4	254	https://www.orthodb.org/v10?query=25151at4447	DNA repair protein XRCC2 homolog isoform X1
25250at4447	Complete	HJ_1-10k_transcript_234496:99-1292	544.3	325	https://www.orthodb.org/v10?query=25250at4447	calcium sensing receptor, chloroplastic
25306at4447	Complete	HJ_1-10k_transcript_250157:167-1084	429.2	221	https://www.orthodb.org/v10?query=25306at4447	Carbonic anhydrase
25462at4447	Complete	HJ_1-10k_transcript_189428:681-1436	363.7	218	https://www.orthodb.org/v10?query=25462at4447	F-box protein At5g39250
25470at4447	Complete	HJ_1-10k_transcript_218908:314-1114	462	250	https://www.orthodb.org/v10?query=25470at4447	Tetrapyrrole methylase
25534at4447	Complete	HJ_1-10k_transcript_169978:342-1705	450.5	222	https://www.orthodb.org/v10?query=25534at4447	2-C-methyl-D-erythritol 4-phosphate cytidylyltransferase, chloroplastic
25535at4447	Complete	HJ_1-10k_transcript_262244:85-1029	446.3	259	https://www.orthodb.org/v10?query=25535at4447	mitochondrial arginine transporter BAC2
25637at4447	Complete	HJ_1-10k_transcript_263639:157-990	435	240	https://www.orthodb.org/v10?query=25637at4447	N-acylphosphatidylethanolamine synthase
25687at4447	Complete	HJ_1-10k_transcript_285760:63-800	339.9	204	https://www.orthodb.org/v10?query=25687at4447	F-box protein SKIP5
25802at4447	Complete	HJ_1-10k_transcript_216972:72-1343	584.5	307	https://www.orthodb.org/v10?query=25802at4447	protein CLT1, chloroplastic
25841at4447	Complete	HJ_1-10k_transcript_272470:35-925	453.6	221	https://www.orthodb.org/v10?query=25841at4447	Peptidyl-prolyl cis-trans isomerase
25904at4447	Complete	HJ_1-10k_transcript_147385:342-1451	545.8	275	https://www.orthodb.org/v10?query=25904at4447	alkylated DNA repair protein alkB homolog 8
25960at4447	Complete	HJ_1-10k_transcript_237364:35-997	468.6	242	https://www.orthodb.org/v10?query=25960at4447	ABC transporter I family member 6, chloroplastic
25989at4447	Complete	HJ_1-10k_transcript_236976:49-1059	466.7	237	https://www.orthodb.org/v10?query=25989at4447	uncharacterized protein LOC101756296
26015at4447	Complete	HJ_1-10k_transcript_250097:257-1009	476.8	224	https://www.orthodb.org/v10?query=26015at4447	ATP-dependent Clp protease proteolytic subunit
26118at4447	Complete	HJ_1-10k_transcript_275378:45-989	524.3	270	https://www.orthodb.org/v10?query=26118at4447	ATP synthase mitochondrial F1 complex assembly factor 2
26189at4447	Complete	HJ_1-10k_transcript_198614:72-1331	420.7	320	https://www.orthodb.org/v10?query=26189at4447	uncharacterized protein LOC8067921
26194at4447	Complete	HJ_1-10k_transcript_7200:106-2394	519.7	1046	https://www.orthodb.org/v10?query=26194at4447	pentatricopeptide repeat-containing protein At1g07740, mitochondrial
26262at4447	Complete	HJ_1-10k_transcript_234093:99-1055	495	277	https://www.orthodb.org/v10?query=26262at4447	S-adenosyl-L-methionine-dependent methyltransferase
26303at4447	Complete	HJ_1-10k_transcript_212289:111-1220	547.6	310	https://www.orthodb.org/v10?query=26303at4447	Rho guanine nucleotide exchange factor 6
26443at4447	Complete	HJ_1-10k_transcript_181456:433-1419	376.8	249	https://www.orthodb.org/v10?query=26443at4447	uncharacterized protein At3g49140
26542at4447	Complete	HJ_1-10k_transcript_214129:52-1059	431.9	253	https://www.orthodb.org/v10?query=26542at4447	histone-lysine N-methyltransferase ATXR4 isoform X1
26564at4447	Complete	HJ_1-10k_transcript_203639:137-1195	353.4	228	https://www.orthodb.org/v10?query=26564at4447	uncharacterized protein LOC103718148
26700at4447	Complete	HJ_1-10k_transcript_208242:16-1218	454.5	321	https://www.orthodb.org/v10?query=26700at4447	LOC100846112
26719at4447	Complete	HJ_1-10k_transcript_276133:112-900	454.3	222	https://www.orthodb.org/v10?query=26719at4447	Chlorophyll a-b binding protein, chloroplastic
26818at4447	Complete	HJ_1-10k_transcript_264250:48-893	393.7	222	https://www.orthodb.org/v10?query=26818at4447	PGR5-like protein 1B, chloroplastic
26833at4447	Complete	HJ_1-10k_transcript_268205:140-850	403.8	216	https://www.orthodb.org/v10?query=26833at4447	2-phytyl-1,4-beta-naphthoquinone methyltransferase, chloroplastic
26845at4447	Complete	HJ_1-10k_transcript_255134:13-999	491.6	275	https://www.orthodb.org/v10?query=26845at4447	probable 3-hydroxyisobutyrate dehydrogenase-like 1, mitochondrial
26874at4447	Complete	HJ_1-10k_transcript_294033:76-771	400	194	https://www.orthodb.org/v10?query=26874at4447	UPF0235 protein At5g63440 isoform X1
26933at4447	Complete	HJ_1-10k_transcript_253684:22-1011	494	293	https://www.orthodb.org/v10?query=26933at4447	protein HGH1 homolog
27022at4447	Complete	HJ_1-10k_transcript_228570:101-1183	500.6	270	https://www.orthodb.org/v10?query=27022at4447	putative methyltransferase C9orf114
27035at4447	Complete	HJ_1-10k_transcript_263159:184-1041	289.3	187	https://www.orthodb.org/v10?query=27035at4447	phosphatidylinositol-glycan biosynthesis class X protein
27160at4447	Complete	HJ_1-10k_transcript_57419:177-929	403.5	221	https://www.orthodb.org/v10?query=27160at4447	Putative plastid-lipid-associated protein 13 chloroplastic
27162at4447	Complete	HJ_1-10k_transcript_223029:276-1040	337.9	188	https://www.orthodb.org/v10?query=27162at4447	protein SCO1 homolog 2, mitochondrial isoform X1
27263at4447	Complete	HJ_1-10k_transcript_254238:17-862	402.7	229	https://www.orthodb.org/v10?query=27263at4447	cofactor assembly of complex C
27418at4447	Complete	HJ_1-10k_transcript_267532:8-949	416.4	232	https://www.orthodb.org/v10?query=27418at4447	nudix hydrolase 14, chloroplastic
27481at4447	Complete	HJ_1-10k_transcript_241270:79-1065	477.3	284	https://www.orthodb.org/v10?query=27481at4447	Golgi to ER traffic protein 4 homolog
27501at4447	Complete	HJ_1-10k_transcript_249741:6-896	493.7	237	https://www.orthodb.org/v10?query=27501at4447	RNA-binding S4 domain
27526at4447	Complete	HJ_1-10k_transcript_263104:29-1060	430.8	237	https://www.orthodb.org/v10?query=27526at4447	SURF1-like protein
27622at4447	Complete	HJ_1-10k_transcript_282753:153-923	356.6	208	https://www.orthodb.org/v10?query=27622at4447	S-adenosyl-L-methionine-dependent methyltransferases superfamily protein
27625at4447	Complete	HJ_1-10k_transcript_196462:181-1416	461.8	318	https://www.orthodb.org/v10?query=27625at4447	aspartyl protease 25
27831at4447	Complete	HJ_1-10k_transcript_269528:29-796	328.5	200	https://www.orthodb.org/v10?query=27831at4447	Alpha-ketoglutarate-dependent dioxygenase AlkB-like
27900at4447	Complete	HJ_1-10k_transcript_229506:48-1070	526.1	282	https://www.orthodb.org/v10?query=27900at4447	uncharacterized protein LOC4325906
28002at4447	Complete	HJ_1-10k_transcript_262161:32-1015	268.6	265	https://www.orthodb.org/v10?query=28002at4447	uncharacterized protein LOC110035814
28063at4447	Complete	HJ_1-10k_transcript_251714:106-1122	489.9	286	https://www.orthodb.org/v10?query=28063at4447	ADP-glucose phosphorylase
28098at4447	Complete	HJ_1-10k_transcript_278360:130-1023	392.5	213	https://www.orthodb.org/v10?query=28098at4447	putative DNA glycosylase At3g47830
28101at4447	Complete	HJ_1-10k_transcript_255048:222-1025	413.4	207	https://www.orthodb.org/v10?query=28101at4447	Ribosomal protein L3
28111at4447	Complete	HJ_1-10k_transcript_291395:52-831	392.8	195	https://www.orthodb.org/v10?query=28111at4447	ABC transporter I family member 10, chloroplastic
28164at4447	Complete	HJ_1-10k_transcript_268803:59-994	418.1	256	https://www.orthodb.org/v10?query=28164at4447	Methyltransferase-like protein
28172at4447	Complete	HJ_1-10k_transcript_234031:52-1109	436.8	292	https://www.orthodb.org/v10?query=28172at4447	uncharacterized protein LOC110022910
28177at4447	Complete	HJ_1-10k_transcript_281734:144-914	444.3	215	https://www.orthodb.org/v10?query=28177at4447	ubiquinone biosynthesis protein COQ9, mitochondrial
28183at4447	Complete	HJ_1-10k_transcript_232407:105-1331	400.9	290	https://www.orthodb.org/v10?query=28183at4447	uncharacterized protein LOC109773049
28216at4447	Complete	HJ_1-10k_transcript_201567:140-1210	438	231	https://www.orthodb.org/v10?query=28216at4447	uncharacterized protein LOC102701670
28245at4447	Complete	HJ_1-10k_transcript_286187:164-820	323.9	197	https://www.orthodb.org/v10?query=28245at4447	LOC100829680
28253at4447	Complete	HJ_1-10k_transcript_29438:57-911	382.7	223	https://www.orthodb.org/v10?query=28253at4447	Short-chain dehydrogenase/reductase family protein
28266at4447	Complete	HJ_1-10k_transcript_274503:46-927	453.7	220	https://www.orthodb.org/v10?query=28266at4447	guanylate kinase 2, chloroplastic/mitochondrial
28279at4447	Complete	HJ_1-10k_transcript_304785:67-804	418.6	196	https://www.orthodb.org/v10?query=28279at4447	Chlorophyll a-b binding protein, chloroplastic
28289at4447	Complete	HJ_1-10k_transcript_180177:316-1560	407.1	320	https://www.orthodb.org/v10?query=28289at4447	uncharacterized protein LOC103696032
28316at4447	Complete	HJ_1-10k_transcript_281207:10-927	410.9	224	https://www.orthodb.org/v10?query=28316at4447	Ribosomal RNA small subunit methyltransferase G
28334at4447	Complete	HJ_1-10k_transcript_266548:112-1047	436	249	https://www.orthodb.org/v10?query=28334at4447	uncharacterized protein LOC101766175
28371at4447	Complete	HJ_1-10k_transcript_288182:151-851	344.5	215	https://www.orthodb.org/v10?query=28371at4447	uncharacterized protein At2g34460, chloroplastic
28380at4447	Complete	HJ_1-10k_transcript_267533:110-886	363.5	217	https://www.orthodb.org/v10?query=28380at4447	thioredoxin-related transmembrane protein 2
28397at4447	Complete	HJ_1-10k_transcript_245572:77-1108	404.8	281	https://www.orthodb.org/v10?query=28397at4447	tubulin-folding cofactor C
28438at4447	Complete	HJ_1-10k_transcript_256581:16-957	473.1	276	https://www.orthodb.org/v10?query=28438at4447	probable NADH kinase
28580at4447	Complete	HJ_1-10k_transcript_235682:349-933	193.1	190	https://www.orthodb.org/v10?query=28580at4447	uncharacterized protein LOC101778171
28582at4447	Complete	HJ_1-10k_transcript_139893:1010-1999	144.7	220	https://www.orthodb.org/v10?query=28582at4447	LOC100824142
28603at4447	Complete	HJ_1-10k_transcript_227554:40-1104	421.8	291	https://www.orthodb.org/v10?query=28603at4447	nuclear pore complex protein NUP43
28815at4447	Complete	HJ_1-10k_transcript_288851:151-798	357.8	170	https://www.orthodb.org/v10?query=28815at4447	glucose-induced degradation protein 4 homolog
28816at4447	Complete	HJ_1-10k_transcript_211118:83-1042	443.1	248	https://www.orthodb.org/v10?query=28816at4447	zinc finger CCCH domain-containing protein 15
28905at4447	Complete	HJ_1-10k_transcript_282125:185-913	287.5	172	https://www.orthodb.org/v10?query=28905at4447	uncharacterized protein LOC109778334
28948at4447	Complete	HJ_1-10k_transcript_253455:22-1041	430.1	264	https://www.orthodb.org/v10?query=28948at4447	Release factor glutamine methyltransferase
28959at4447	Complete	HJ_1-10k_transcript_291185:60-833	411.5	193	https://www.orthodb.org/v10?query=28959at4447	DNA-3-methyladenine glycosylase
29011at4447	Complete	HJ_1-10k_transcript_200707:29-1039	455.9	251	https://www.orthodb.org/v10?query=29011at4447	rRNA adenine N(6)-methyltransferase
29079at4447	Complete	HJ_1-10k_transcript_271600:4-846	436.1	243	https://www.orthodb.org/v10?query=29079at4447	N utilization substance protein B-like protein
29095at4447	Complete	HJ_1-10k_transcript_143355:83-1846	327.7	387	https://www.orthodb.org/v10?query=29095at4447	uncharacterized protein LOC110035770
29099at4447	Complete	HJ_1-10k_transcript_116655:9-719	379.2	207	https://www.orthodb.org/v10?query=29099at4447	DNA oxidative demethylase ALKBH2
29178at4447	Complete	HJ_1-10k_transcript_250323:73-912	358.8	230	https://www.orthodb.org/v10?query=29178at4447	rRNA-processing protein UTP23 homolog
29293at4447	Complete	HJ_1-10k_transcript_267221:153-812	346.6	170	https://www.orthodb.org/v10?query=29293at4447	Peptidyl-prolyl cis-trans isomerase
29397at4447	Complete	HJ_1-10k_transcript_280082:43-768	375.2	211	https://www.orthodb.org/v10?query=29397at4447	CAP Gly-rich domain
29446at4447	Complete	HJ_1-10k_transcript_10201:1789-2826	485.4	231	https://www.orthodb.org/v10?query=29446at4447	Beta-propeller domain of methanol dehydrogenase type
29474at4447	Complete	HJ_1-10k_transcript_258980:107-907	353.9	217	https://www.orthodb.org/v10?query=29474at4447	S-acyltransferase
29523at4447	Complete	HJ_1-10k_transcript_296928:25-723	335.1	185	https://www.orthodb.org/v10?query=29523at4447	KAT8 regulatory NSL complex subunit 3
29530at4447	Complete	HJ_1-10k_transcript_238180:204-1034	406.9	193	https://www.orthodb.org/v10?query=29530at4447	uncharacterized protein LOC100844215
29594at4447	Complete	HJ_1-10k_transcript_266397:28-954	447.5	228	https://www.orthodb.org/v10?query=29594at4447	uncharacterized protein LOC103702449
29683at4447	Complete	HJ_1-10k_transcript_132223:85-1998	343.3	172	https://www.orthodb.org/v10?query=29683at4447	DNA replication complex GINS protein PSF2
29734at4447	Complete	HJ_1-10k_transcript_277432:103-885	364.9	212	https://www.orthodb.org/v10?query=29734at4447	Nuclear cap-binding protein subunit 2
29789at4447	Complete	HJ_1-10k_transcript_203475:32-1069	180.2	226	https://www.orthodb.org/v10?query=29789at4447	uncharacterized protein LOC100191236
29902at4447	Complete	HJ_1-10k_transcript_284381:264-950	377.3	200	https://www.orthodb.org/v10?query=29902at4447	Putative plastid-lipid-associated protein 10, chloroplastic
29919at4447	Complete	HJ_1-10k_transcript_299730:2-673	261.8	180	https://www.orthodb.org/v10?query=29919at4447	elongator complex protein 6
29960at4447	Complete	HJ_1-10k_transcript_226830:108-1037	440.7	216	https://www.orthodb.org/v10?query=29960at4447	uncharacterized protein LOC109736075
29976at4447	Complete	HJ_1-10k_transcript_280955:18-758	389.6	198	https://www.orthodb.org/v10?query=29976at4447	peptide methionine sulfoxide reductase A5
29978at4447	Complete	HJ_1-10k_transcript_240386:58-1131	408.1	264	https://www.orthodb.org/v10?query=29978at4447	sufE-like protein 1, chloroplastic/mitochondrial
30007at4447	Complete	HJ_1-10k_transcript_247783:38-970	399.4	253	https://www.orthodb.org/v10?query=30007at4447	histone-lysine N-methyltransferase SUVR3
30077at4447	Complete	HJ_1-10k_transcript_263682:56-1018	411.2	277	https://www.orthodb.org/v10?query=30077at4447	SWIB/MDM2 domain
30099at4447	Complete	HJ_1-10k_transcript_168383:11-943	335.1	240	https://www.orthodb.org/v10?query=30099at4447	glycosyltransferase family protein 64 C3
30100at4447	Complete	HJ_1-10k_transcript_262703:4-954	481.5	245	https://www.orthodb.org/v10?query=30100at4447	protein VTE6, chloroplastic
30188at4447	Complete	HJ_1-10k_transcript_301549:75-728	241.7	164	https://www.orthodb.org/v10?query=30188at4447	uncharacterized protein LOC4332700
30207at4447	Complete	HJ_1-10k_transcript_194893:117-1424	433.6	296	https://www.orthodb.org/v10?query=30207at4447	rhodanese-like domain-containing protein 4, chloroplastic
30258at4447	Complete	HJ_1-10k_transcript_269132:137-1007	341.4	262	https://www.orthodb.org/v10?query=30258at4447	heterodimeric geranylgeranyl pyrophosphate synthase small subunit, chloroplastic
30368at4447	Complete	HJ_1-10k_transcript_201872:80-1596	418.7	372	https://www.orthodb.org/v10?query=30368at4447	Pleckstrin homology (PH) domain superfamily protein
30419at4447	Complete	HJ_1-10k_transcript_235806:162-1130	430.2	216	https://www.orthodb.org/v10?query=30419at4447	uncharacterized protein LOC109750556
30453at4447	Complete	HJ_1-10k_transcript_285940:112-801	389.2	187	https://www.orthodb.org/v10?query=30453at4447	Cytochrome b5-like heme/steroid binding domain
30487at4447	Complete	HJ_1-10k_transcript_231350:186-953	412.8	205	https://www.orthodb.org/v10?query=30487at4447	pentatricopeptide repeat-containing protein At4g18975, chloroplastic
30498at4447	Complete	HJ_1-10k_transcript_262108:102-962	382.7	221	https://www.orthodb.org/v10?query=30498at4447	GrpE protein homolog
30500at4447	Complete	HJ_1-10k_transcript_247906:114-1022	366.4	229	https://www.orthodb.org/v10?query=30500at4447	SPX domain-containing protein 4
30537at4447	Complete	HJ_1-10k_transcript_279815:54-722	346.5	184	https://www.orthodb.org/v10?query=30537at4447	tRNA/rRNA methyltransferase (SpoU) family protein
30544at4447	Complete	HJ_1-10k_transcript_137684:68-751	275.7	172	https://www.orthodb.org/v10?query=30544at4447	uncharacterized protein LOC109737432
30559at4447	Complete	HJ_1-10k_transcript_299637:21-740	359.3	192	https://www.orthodb.org/v10?query=30559at4447	Impact, N-terminal
30565at4447	Complete	HJ_1-10k_transcript_298846:53-730	153.8	114	https://www.orthodb.org/v10?query=30565at4447	50S ribosomal protein L6, chloroplastic
30574at4447	Complete	HJ_1-10k_transcript_268700:110-937	411.8	242	https://www.orthodb.org/v10?query=30574at4447	mitochondrial outer membrane protein porin 6
30619at4447	Complete	HJ_1-10k_transcript_295307:51-638	345.6	163	https://www.orthodb.org/v10?query=30619at4447	Gene trap locus 3
30664at4447	Complete	HJ_1-10k_transcript_312358:6-764	343	186	https://www.orthodb.org/v10?query=30664at4447	HAD superfamily
30682at4447	Complete	HJ_1-10k_transcript_264056:102-1109	438.7	278	https://www.orthodb.org/v10?query=30682at4447	BRCT domain
30706at4447	Complete	HJ_1-10k_transcript_228356:67-972	394.3	223	https://www.orthodb.org/v10?query=30706at4447	histidine protein methyltransferase 1 homolog
30713at4447	Complete	HJ_1-10k_transcript_259467:92-880	381.9	202	https://www.orthodb.org/v10?query=30713at4447	50S ribosomal protein L4, chloroplastic
30758at4447	Complete	HJ_1-10k_transcript_255478:80-1096	414.1	270	https://www.orthodb.org/v10?query=30758at4447	YbaK/aminoacyl-tRNA synthetase-associated domain
30870at4447	Complete	HJ_1-10k_transcript_295023:71-661	268.8	164	https://www.orthodb.org/v10?query=30870at4447	Ankyrin repeat-containing domain
30877at4447	Complete	HJ_1-10k_transcript_276634:60-824	349.4	176	https://www.orthodb.org/v10?query=30877at4447	single-stranded DNA-binding protein WHY1, chloroplastic
30896at4447	Complete	HJ_1-10k_transcript_217857:31-1122	415.5	303	https://www.orthodb.org/v10?query=30896at4447	methyltransferase-like protein 22
30983at4447	Complete	HJ_1-10k_transcript_242762:31-966	370	220	https://www.orthodb.org/v10?query=30983at4447	uncharacterized protein LOC103716798
31130at4447	Complete	HJ_1-10k_transcript_281993:28-894	358.3	197	https://www.orthodb.org/v10?query=31130at4447	single-strand binding protein
31164at4447	Complete	HJ_1-10k_transcript_209594:312-1154	407.7	200	https://www.orthodb.org/v10?query=31164at4447	Rieske
31165at4447	Complete	HJ_1-10k_transcript_224015:55-1005	342.9	195	https://www.orthodb.org/v10?query=31165at4447	Ribosome maturation factor RimP
31221at4447	Complete	HJ_1-10k_transcript_258082:68-868	373.5	191	https://www.orthodb.org/v10?query=31221at4447	Iron-sulfur cluster co-chaperone protein HscB, mitochondrial
31232at4447	Complete	HJ_1-10k_transcript_292255:224-934	425.1	231	https://www.orthodb.org/v10?query=31232at4447	Probable phytol kinase, chloroplastic
31266at4447	Complete	HJ_1-10k_transcript_62002:233-2091	325.2	325	https://www.orthodb.org/v10?query=31266at4447	uncharacterized protein LOC103708211
31308at4447	Complete	HJ_1-10k_transcript_288386:58-765	383.7	172	https://www.orthodb.org/v10?query=31308at4447	50S ribosomal protein L13, chloroplastic
31404at4447	Complete	HJ_1-10k_transcript_268230:260-1075	406.6	222	https://www.orthodb.org/v10?query=31404at4447	carboxymethylenebutenolidase homolog isoform X1
31479at4447	Complete	HJ_1-10k_transcript_249255:347-1252	363.5	196	https://www.orthodb.org/v10?query=31479at4447	protein STAY-GREEN, chloroplastic
31483at4447	Complete	HJ_1-10k_transcript_307132:116-640	258	140	https://www.orthodb.org/v10?query=31483at4447	Universal stress protein A-like protein
31498at4447	Complete	HJ_1-10k_transcript_296320:83-748	363.5	169	https://www.orthodb.org/v10?query=31498at4447	rhodanese-like domain-containing protein 14, chloroplastic
31511at4447	Complete	HJ_1-10k_transcript_285506:83-787	364.5	174	https://www.orthodb.org/v10?query=31511at4447	peptidyl-prolyl cis-trans isomerase FKBP20-2, chloroplastic
31527at4447	Complete	HJ_1-10k_transcript_288339:38-742	346.6	194	https://www.orthodb.org/v10?query=31527at4447	DNA repair protein XRCC4
31530at4447	Complete	HJ_1-10k_transcript_285241:87-773	303.3	193	https://www.orthodb.org/v10?query=31530at4447	PHD finger protein ING
31537at4447	Complete	HJ_1-10k_transcript_302894:40-705	328	179	https://www.orthodb.org/v10?query=31537at4447	Heme-binding protein 2
31552at4447	Complete	HJ_1-10k_transcript_273252:121-855	358.2	209	https://www.orthodb.org/v10?query=31552at4447	S-adenosyl-L-methionine-dependent methyltransferases superfamily protein
31569at4447	Complete	HJ_1-10k_transcript_257897:76-1044	409.5	248	https://www.orthodb.org/v10?query=31569at4447	Putative rRNA methyltransferase ylbH
31596at4447	Complete	HJ_1-10k_transcript_289002:35-805	356.9	193	https://www.orthodb.org/v10?query=31596at4447	protein FRA10AC1
31655at4447	Complete	HJ_1-10k_transcript_281208:35-889	401.8	252	https://www.orthodb.org/v10?query=31655at4447	delta3,5-delta2,4-dienoyl-CoA isomerase
31687at4447	Complete	HJ_1-10k_transcript_281364:206-931	361.1	187	https://www.orthodb.org/v10?query=31687at4447	rhomboid-like protein 11, chloroplastic
31721at4447	Complete	HJ_1-10k_transcript_274277:12-704	353.1	180	https://www.orthodb.org/v10?query=31721at4447	rhodanese-like domain-containing protein 9, chloroplastic
31782at4447	Complete	HJ_1-10k_transcript_286024:117-758	331.2	186	https://www.orthodb.org/v10?query=31782at4447	Thioredoxin superfamily protein
31813at4447	Complete	HJ_1-10k_transcript_308997:31-579	308.8	160	https://www.orthodb.org/v10?query=31813at4447	LOC100823330
31877at4447	Complete	HJ_1-10k_transcript_300148:59-736	313.7	168	https://www.orthodb.org/v10?query=31877at4447	Putative plastid-lipid-associated protein 11, chloroplastic
31915at4447	Complete	HJ_1-10k_transcript_264366:114-773	414.6	206	https://www.orthodb.org/v10?query=31915at4447	vesicle-associated membrane protein 714
31965at4447	Complete	HJ_1-10k_transcript_304166:34-687	246.2	173	https://www.orthodb.org/v10?query=31965at4447	probable transmembrane ascorbate ferrireductase 3
32041at4447	Complete	HJ_1-10k_transcript_261551:154-1068	403.9	190	https://www.orthodb.org/v10?query=32041at4447	tetratricopeptide repeat domain-containing protein PYG7, chloroplastic
32163at4447	Complete	HJ_1-10k_transcript_311065:54-707	344	165	https://www.orthodb.org/v10?query=32163at4447	photosystem I reaction center subunit XI, chloroplastic
32232at4447	Complete	HJ_1-10k_transcript_293645:105-755	373	200	https://www.orthodb.org/v10?query=32232at4447	Metal-dependent phosphohydrolase
32237at4447	Complete	HJ_1-10k_transcript_307876:154-681	333.7	154	https://www.orthodb.org/v10?query=32237at4447	NAD(P)H-quinone oxidoreductase subunit N
32238at4447	Complete	HJ_1-10k_transcript_301480:38-817	265.5	218	https://www.orthodb.org/v10?query=32238at4447	3-oxo-5-alpha-steroid 4-dehydrogenase
32289at4447	Complete	HJ_1-10k_transcript_281921:30-716	299.9	156	https://www.orthodb.org/v10?query=32289at4447	Histidine phosphatase superfamily
32335at4447	Complete	HJ_1-10k_transcript_277781:124-906	347.6	172	https://www.orthodb.org/v10?query=32335at4447	thioredoxin-like protein HCF164, chloroplastic
32638at4447	Complete	HJ_1-10k_transcript_277142:148-972	361.5	218	https://www.orthodb.org/v10?query=32638at4447	24-methylenesterol C-methyltransferase
32641at4447	Complete	HJ_1-10k_transcript_293058:64-705	297	154	https://www.orthodb.org/v10?query=32641at4447	nifU-like protein 1, chloroplastic
32669at4447	Complete	HJ_1-10k_transcript_306597:40-759	303.1	186	https://www.orthodb.org/v10?query=32669at4447	Protein N-terminal glutamine amidohydrolase
32730at4447	Complete	HJ_1-10k_transcript_304540:71-709	288.6	162	https://www.orthodb.org/v10?query=32730at4447	uncharacterized protein LOC8082025
32744at4447	Complete	HJ_1-10k_transcript_279670:30-812	398.5	218	https://www.orthodb.org/v10?query=32744at4447	BTB/POZ domain-containing protein At4g08455
32784at4447	Complete	HJ_1-10k_transcript_279559:42-797	362.6	200	https://www.orthodb.org/v10?query=32784at4447	uncharacterized protein LOC100845936
32819at4447	Complete	HJ_1-10k_transcript_268034:86-784	338.5	185	https://www.orthodb.org/v10?query=32819at4447	ATP-dependent Clp protease ATP-binding subunit CLPT1, chloroplastic
32883at4447	Complete	HJ_1-10k_transcript_307436:115-627	364.3	163	https://www.orthodb.org/v10?query=32883at4447	Actin-related protein 2/3 complex subunit 4
32920at4447	Complete	HJ_1-10k_transcript_302782:265-786	267.9	140	https://www.orthodb.org/v10?query=32920at4447	armadillo repeat-containing protein 7
32940at4447	Complete	HJ_1-10k_transcript_277124:79-905	342.1	171	https://www.orthodb.org/v10?query=32940at4447	uncharacterized protein LOC102717895
33030at4447	Complete	HJ_1-10k_transcript_320408:53-562	310.5	151	https://www.orthodb.org/v10?query=33030at4447	two-on-two hemoglobin-3
33096at4447	Complete	HJ_1-10k_transcript_296082:135-788	367.9	199	https://www.orthodb.org/v10?query=33096at4447	uncharacterized protein LOC110109551
33097at4447	Complete	HJ_1-10k_transcript_270822:172-825	392.7	206	https://www.orthodb.org/v10?query=33097at4447	haloacid dehalogenase-like hydrolase domain-containing protein 3
33100at4447	Complete	HJ_1-10k_transcript_266949:117-959	376.4	204	https://www.orthodb.org/v10?query=33100at4447	uncharacterized protein LOC109732667
33138at4447	Complete	HJ_1-10k_transcript_292690:7-642	341.8	166	https://www.orthodb.org/v10?query=33138at4447	nudix hydrolase 26, chloroplastic
33195at4447	Complete	HJ_1-10k_transcript_302406:142-765	282.8	173	https://www.orthodb.org/v10?query=33195at4447	Pentatricopeptide repeat-containing protein
33381at4447	Complete	HJ_1-10k_transcript_293404:194-811	328.3	173	https://www.orthodb.org/v10?query=33381at4447	zinc finger matrin-type protein 2
33502at4447	Complete	HJ_1-10k_transcript_289689:76-762	303.5	172	https://www.orthodb.org/v10?query=33502at4447	Myosin ID heavy chain
33505at4447	Complete	HJ_1-10k_transcript_254013:37-999	493.3	257	https://www.orthodb.org/v10?query=33505at4447	protein PALE CRESS, chloroplastic
33520at4447	Complete	HJ_1-10k_transcript_316672:18-491	301	148	https://www.orthodb.org/v10?query=33520at4447	NudC domain-containing protein 2
33839at4447	Complete	HJ_1-10k_transcript_298929:97-633	303.6	146	https://www.orthodb.org/v10?query=33839at4447	uncharacterized protein LOC109744459
33977at4447	Complete	HJ_1-10k_transcript_256898:83-841	394.2	223	https://www.orthodb.org/v10?query=33977at4447	uncharacterized protein LOC103634937
34049at4447	Complete	HJ_1-10k_transcript_311457:17-595	278.2	158	https://www.orthodb.org/v10?query=34049at4447	uncharacterized protein LOC109827916
34081at4447	Complete	HJ_1-10k_transcript_292324:275-994	312.6	187	https://www.orthodb.org/v10?query=34081at4447	uncharacterized protein LOC100278213
34147at4447	Complete	HJ_1-10k_transcript_273410:51-944	339.5	254	https://www.orthodb.org/v10?query=34147at4447	uncharacterized protein LOC109733141
34193at4447	Complete	HJ_1-10k_transcript_290110:58-654	307.9	149	https://www.orthodb.org/v10?query=34193at4447	uncharacterized protein LOC103724124
34287at4447	Complete	HJ_1-10k_transcript_289843:19-711	343	189	https://www.orthodb.org/v10?query=34287at4447	Protein-lysine N-methyltransferase
34314at4447	Complete	HJ_1-10k_transcript_276249:58-897	206.7	207	https://www.orthodb.org/v10?query=34314at4447	uncharacterized protein LOC102710957
34315at4447	Complete	HJ_1-10k_transcript_310485:32-601	287.8	159	https://www.orthodb.org/v10?query=34315at4447	uncharacterized protein C9orf85 homolog
34333at4447	Complete	HJ_1-10k_transcript_314529:77-565	313.2	149	https://www.orthodb.org/v10?query=34333at4447	HNH endonuclease domain-containing protein, putative, expressed
34346at4447	Complete	HJ_1-10k_transcript_294198:10-837	298.5	186	https://www.orthodb.org/v10?query=34346at4447	Chalcone isomerase
34395at4447	Complete	HJ_1-10k_transcript_280856:49-852	320.2	163	https://www.orthodb.org/v10?query=34395at4447	Aminoacyl tRNA synthase complex-interacting multifunctional protein 1
34426at4447	Complete	HJ_1-10k_transcript_286721:25-720	264	178	https://www.orthodb.org/v10?query=34426at4447	protein Mpv17
34491at4447	Complete	HJ_1-10k_transcript_280130:3-662	364.6	179	https://www.orthodb.org/v10?query=34491at4447	peptide chain release factor 1
34587at4447	Complete	HJ_1-10k_transcript_287516:44-826	315.8	175	https://www.orthodb.org/v10?query=34587at4447	protein CHLOROPLAST ENHANCING STRESS TOLERANCE, chloroplastic
34652at4447	Complete	HJ_1-10k_transcript_290809:68-661	275.7	156	https://www.orthodb.org/v10?query=34652at4447	uncharacterized protein LOC110433583
34740at4447	Complete	HJ_1-10k_transcript_290533:20-703	331.4	154	https://www.orthodb.org/v10?query=34740at4447	Nucleoside diphosphate kinase
34845at4447	Complete	HJ_1-10k_transcript_306251:65-700	314.6	171	https://www.orthodb.org/v10?query=34845at4447	uncharacterized protein LOC110107135
34885at4447	Complete	HJ_1-10k_transcript_313989:29-613	284.6	142	https://www.orthodb.org/v10?query=34885at4447	50S ribosomal protein L18
34891at4447	Complete	HJ_1-10k_transcript_280208:3-989	365.1	254	https://www.orthodb.org/v10?query=34891at4447	survival motor neuron containing protein
34941at4447	Complete	HJ_1-10k_transcript_301002:17-556	262.4	153	https://www.orthodb.org/v10?query=34941at4447	uncharacterized protein LOC109772447
34949at4447	Complete	HJ_1-10k_transcript_284920:186-845	289.3	178	https://www.orthodb.org/v10?query=34949at4447	Nucleic acid binding protein
34964at4447	Complete	HJ_1-10k_transcript_296569:69-617	235.5	134	https://www.orthodb.org/v10?query=34964at4447	protein canopy-1
35010at4447	Complete	HJ_1-10k_transcript_234160:78-1061	326.4	239	https://www.orthodb.org/v10?query=35010at4447	Regulatory protein recX
35036at4447	Complete	HJ_1-10k_transcript_259587:79-1047	380.1	243	https://www.orthodb.org/v10?query=35036at4447	NusG, N-terminal
35085at4447	Complete	HJ_1-10k_transcript_296914:125-769	153.3	122	https://www.orthodb.org/v10?query=35085at4447	ATP synthase delta chain, chloroplastic
35093at4447	Complete	HJ_1-10k_transcript_303942:110-676	222.5	151	https://www.orthodb.org/v10?query=35093at4447	Ribulose-phosphate 3-epimerase
35140at4447	Complete	HJ_1-10k_transcript_234429:676-1134	236.2	134	https://www.orthodb.org/v10?query=35140at4447	Ribonuclease P/MRP protein subunit POP5
35482at4447	Complete	HJ_1-10k_transcript_280436:172-900	298.1	172	https://www.orthodb.org/v10?query=35482at4447	uncharacterized protein LOC103703568
35496at4447	Complete	HJ_1-10k_transcript_304342:74-502	289.6	133	https://www.orthodb.org/v10?query=35496at4447	NADH dehydrogenase
35510at4447	Complete	HJ_1-10k_transcript_317827:20-517	236.4	118	https://www.orthodb.org/v10?query=35510at4447	DCC family protein At1g52590, chloroplastic
35520at4447	Complete	HJ_1-10k_transcript_287451:33-680	204.3	141	https://www.orthodb.org/v10?query=35520at4447	tetratricopeptide repeat protein 33
35529at4447	Complete	HJ_1-10k_transcript_142711:50-1768	281.8	210	https://www.orthodb.org/v10?query=35529at4447	uncharacterized protein LOC110033546
35532at4447	Complete	HJ_1-10k_transcript_292073:45-686	304.6	164	https://www.orthodb.org/v10?query=35532at4447	peptidyl-tRNA hydrolase 2, mitochondrial
35555at4447	Complete	HJ_1-10k_transcript_277240:22-477	255.1	137	https://www.orthodb.org/v10?query=35555at4447	D-aminoacyl-tRNA deacylase
35574at4447	Complete	HJ_1-10k_transcript_237946:342-947	289.7	189	https://www.orthodb.org/v10?query=35574at4447	LOC100828874
35630at4447	Complete	HJ_1-10k_transcript_282944:125-664	201.9	133	https://www.orthodb.org/v10?query=35630at4447	uncharacterized protein LOC110027256
35645at4447	Complete	HJ_1-10k_transcript_108852:274-2080	203	136	https://www.orthodb.org/v10?query=35645at4447	uncharacterized protein LOC110021552
35792at4447	Complete	HJ_1-10k_transcript_312389:24-497	177.5	118	https://www.orthodb.org/v10?query=35792at4447	CST complex subunit STN1
35899at4447	Complete	HJ_1-10k_transcript_298827:31-657	277.9	151	https://www.orthodb.org/v10?query=35899at4447	Ribosome-binding factor A
35980at4447	Complete	HJ_1-10k_transcript_237212:45-924	303.2	179	https://www.orthodb.org/v10?query=35980at4447	uncharacterized protein LOC109771058
35993at4447	Complete	HJ_1-10k_transcript_294379:53-556	261.6	142	https://www.orthodb.org/v10?query=35993at4447	Phosphatidyl-N-methylethanolamine N-methyltransferase
36039at4447	Complete	HJ_1-10k_transcript_297974:15-527	222.8	142	https://www.orthodb.org/v10?query=36039at4447	NADH dehydrogenase
36126at4447	Complete	HJ_1-10k_transcript_237620:289-1362	325.1	292	https://www.orthodb.org/v10?query=36126at4447	uncharacterized protein LOC8083783
36170at4447	Complete	HJ_1-10k_transcript_300294:236-736	268.6	128	https://www.orthodb.org/v10?query=36170at4447	uncharacterized protein LOC109751938
36249at4447	Complete	HJ_1-10k_transcript_283763:63-920	267.8	159	https://www.orthodb.org/v10?query=36249at4447	RNA-binding domain superfamily
36325at4447	Complete	HJ_1-10k_transcript_283965:144-809	253.5	137	https://www.orthodb.org/v10?query=36325at4447	cytochrome b5 domain-containing protein RLF
36360at4447	Complete	HJ_1-10k_transcript_257916:68-961	248.4	231	https://www.orthodb.org/v10?query=36360at4447	TMV response protein
36372at4447	Complete	HJ_1-10k_transcript_315716:87-656	195.3	97	https://www.orthodb.org/v10?query=36372at4447	uncharacterized protein LOC8057550
36551at4447	Complete	HJ_1-10k_transcript_301166:77-778	328.3	166	https://www.orthodb.org/v10?query=36551at4447	thylakoid lumenal 19 kDa protein, chloroplastic
36577at4447	Complete	HJ_1-10k_transcript_250890:30-989	401.4	277	https://www.orthodb.org/v10?query=36577at4447	vicilin-like seed storage protein At2g18540
36745at4447	Complete	HJ_1-10k_transcript_276941:4-663	191.1	151	https://www.orthodb.org/v10?query=36745at4447	uncharacterized protein LOC100841240
36769at4447	Complete	HJ_1-10k_transcript_295578:117-629	263.3	152	https://www.orthodb.org/v10?query=36769at4447	SWR1 complex subunit 6
36996at4447	Complete	HJ_1-10k_transcript_323599:58-447	162	112	https://www.orthodb.org/v10?query=36996at4447	thioredoxin-like protein Clot
37006at4447	Complete	HJ_1-10k_transcript_301782:78-674	259.9	149	https://www.orthodb.org/v10?query=37006at4447	uncharacterized protein LOC8063691
37024at4447	Complete	HJ_1-10k_transcript_303684:53-790	292.3	185	https://www.orthodb.org/v10?query=37024at4447	uncharacterized protein LOC102699800
37051at4447	Complete	HJ_1-10k_transcript_313343:69-548	232.4	137	https://www.orthodb.org/v10?query=37051at4447	probable RNA-binding protein EIF1AD
37072at4447	Complete	HJ_1-10k_transcript_325935:27-371	187.8	100	https://www.orthodb.org/v10?query=37072at4447	thioredoxin-like 3-3
37204at4447	Complete	HJ_1-10k_transcript_306379:74-616	236.8	158	https://www.orthodb.org/v10?query=37204at4447	coiled-coil domain-containing protein 86
37232at4447	Complete	HJ_1-10k_transcript_304882:123-719	254.5	143	https://www.orthodb.org/v10?query=37232at4447	Rubredoxin
37238at4447	Complete	HJ_1-10k_transcript_152805:430-849	203.8	107	https://www.orthodb.org/v10?query=37238at4447	photosystem I subunit O
37304at4447	Complete	HJ_1-10k_transcript_323905:58-420	199.6	106	https://www.orthodb.org/v10?query=37304at4447	Zinc finger C2H2-type
37338at4447	Complete	HJ_1-10k_transcript_317750:120-506	219.2	107	https://www.orthodb.org/v10?query=37338at4447	ergosterol biosynthetic protein 28
37391at4447	Complete	HJ_1-10k_transcript_286964:394-873	176.4	123	https://www.orthodb.org/v10?query=37391at4447	uncharacterized protein LOC109837027
37448at4447	Complete	HJ_1-10k_transcript_276252:229-876	228.8	137	https://www.orthodb.org/v10?query=37448at4447	uncharacterized protein LOC103719331
37477at4447	Complete	HJ_1-10k_transcript_323643:43-390	161.9	102	https://www.orthodb.org/v10?query=37477at4447	Carbon-sulfur lyases
37507at4447	Complete	HJ_1-10k_transcript_160456:57-851	322.7	187	https://www.orthodb.org/v10?query=37507at4447	uncharacterized protein LOC102699675
37613at4447	Complete	HJ_1-10k_transcript_239163:148-1071	329.5	234	https://www.orthodb.org/v10?query=37613at4447	LOC101768122
37766at4447	Complete	HJ_1-10k_transcript_312090:1-642	236.4	134	https://www.orthodb.org/v10?query=37766at4447	Trigger factor, ribosome-binding, bacterial
37810at4447	Complete	HJ_1-10k_transcript_323028:76-501	183.9	107	https://www.orthodb.org/v10?query=37810at4447	Glucan endo-1,3-beta-glucosidase 1
37837at4447	Complete	HJ_1-10k_transcript_304838:112-639	190.7	125	https://www.orthodb.org/v10?query=37837at4447	uncharacterized protein LOC100832853
37838at4447	Complete	HJ_1-10k_transcript_257841:132-812	135.2	167	https://www.orthodb.org/v10?query=37838at4447	glutamic acid-rich protein
37959at4447	Complete	HJ_1-10k_transcript_316935:14-571	293.5	159	https://www.orthodb.org/v10?query=37959at4447	14 kDa zinc-binding protein
38043at4447	Complete	HJ_1-10k_transcript_215679:185-682	157.5	147	https://www.orthodb.org/v10?query=38043at4447	Membrane protein
38076at4447	Complete	HJ_1-10k_transcript_308721:34-552	287.1	159	https://www.orthodb.org/v10?query=38076at4447	transmembrane protein 208 homolog
38081at4447	Complete	HJ_1-10k_transcript_325151:78-377	182.2	90	https://www.orthodb.org/v10?query=38081at4447	Cytochrome c oxidase, subunit VIb
38094at4447	Complete	HJ_1-10k_transcript_8286:146-805	270.8	146	https://www.orthodb.org/v10?query=38094at4447	thylakoid lumenal 16.5 kDa protein, chloroplastic-like
38176at4447	Complete	HJ_1-10k_transcript_311718:125-631	212.4	132	https://www.orthodb.org/v10?query=38176at4447	uncharacterized protein LOC110032353
38196at4447	Complete	HJ_1-10k_transcript_310518:93-500	153.2	89	https://www.orthodb.org/v10?query=38196at4447	Glutamyl-tRNA(Gln) amidotransferase subunit C, chloroplastic/mitochondrial
38202at4447	Complete	HJ_1-10k_transcript_290929:138-755	256.9	145	https://www.orthodb.org/v10?query=38202at4447	Proline-rich family protein
38238at4447	Complete	HJ_1-10k_transcript_302589:178-723	149.9	130	https://www.orthodb.org/v10?query=38238at4447	scarecrow-like transcription factor 11 (SCL11)
38330at4447	Complete	HJ_1-10k_transcript_25064:988-2370	135.3	102	https://www.orthodb.org/v10?query=38330at4447	prefoldin subunit 1
38438at4447	Complete	HJ_1-10k_transcript_274897:359-928	211.2	140	https://www.orthodb.org/v10?query=38438at4447	uncharacterized protein At4g22758
38488at4447	Complete	HJ_1-10k_transcript_253843:70-918	330.9	191	https://www.orthodb.org/v10?query=38488at4447	uncharacterized protein LOC100830225
38542at4447	Complete	HJ_1-10k_transcript_303483:80-574	239.8	123	https://www.orthodb.org/v10?query=38542at4447	Thioredoxin Y, chloroplastic
38560at4447	Complete	HJ_1-10k_transcript_234813:509-1045	174.3	120	https://www.orthodb.org/v10?query=38560at4447	protein OSB1, mitochondrial-like isoform X1
38637at4447	Complete	HJ_1-10k_transcript_324515:81-419	136.9	81	https://www.orthodb.org/v10?query=38637at4447	uncharacterized protein LOC109737421
38714at4447	Complete	HJ_1-10k_transcript_312735:46-426	165.4	98	https://www.orthodb.org/v10?query=38714at4447	uncharacterized protein LOC109773663
39019at4447	Complete	HJ_1-10k_transcript_308566:156-572	155.7	81	https://www.orthodb.org/v10?query=39019at4447	uncharacterized protein LOC110434669
39050at4447	Complete	HJ_1-10k_transcript_322153:46-513	197	102	https://www.orthodb.org/v10?query=39050at4447	Lamin-like protein
39204at4447	Complete	HJ_1-10k_transcript_319093:118-492	189.2	101	https://www.orthodb.org/v10?query=39204at4447	LOC101753054
39285at4447	Complete	HJ_1-10k_transcript_279026:501-869	187.5	105	https://www.orthodb.org/v10?query=39285at4447	kxDL motif-containing protein 1
39383at4447	Complete	HJ_1-10k_transcript_301026:72-539	261.5	132	https://www.orthodb.org/v10?query=39383at4447	50S ribosomal protein L18, chloroplastic
39518at4447	Complete	HJ_1-10k_transcript_285245:74-760	251.2	188	https://www.orthodb.org/v10?query=39518at4447	F-box domain containing protein
39527at4447	Complete	HJ_1-10k_transcript_324647:41-328	187.4	89	https://www.orthodb.org/v10?query=39527at4447	cysteine-rich PDZ-binding protein
39569at4447	Complete	HJ_1-10k_transcript_324091:36-413	197.9	110	https://www.orthodb.org/v10?query=39569at4447	Prefoldin subunit 4
39674at4447	Complete	HJ_1-10k_transcript_309243:50-472	190.7	96	https://www.orthodb.org/v10?query=39674at4447	uncharacterized protein LOC4347100
39717at4447	Complete	HJ_1-10k_transcript_325580:30-416	175.8	104	https://www.orthodb.org/v10?query=39717at4447	Biogenesis of lysosome-related organelles complex 1 subunit 2
39751at4447	Complete	HJ_1-10k_transcript_315482:42-539	218.8	120	https://www.orthodb.org/v10?query=39751at4447	mavicyanin-like
39770at4447	Complete	HJ_1-10k_transcript_314199:46-585	182.2	114	https://www.orthodb.org/v10?query=39770at4447	uncharacterized protein LOC8058976
39771at4447	Complete	HJ_1-10k_transcript_311884:131-580	173.4	112	https://www.orthodb.org/v10?query=39771at4447	DNA polymerase epsilon subunit 3
40157at4447	Complete	HJ_1-10k_transcript_277858:93-668	200.5	138	https://www.orthodb.org/v10?query=40157at4447	uncharacterized protein LOC109761168
40165at4447	Complete	HJ_1-10k_transcript_324569:38-436	126.3	95	https://www.orthodb.org/v10?query=40165at4447	recQ-mediated genome instability protein 2
40199at4447	Complete	HJ_1-10k_transcript_304222:51-512	198.5	103	https://www.orthodb.org/v10?query=40199at4447	uncharacterized protein LOC109832949
40423at4447	Complete	HJ_1-10k_transcript_321119:108-434	145.4	68	https://www.orthodb.org/v10?query=40423at4447	c-Myc-binding protein
40507at4447	Complete	HJ_1-10k_transcript_304858:30-428	178	95	https://www.orthodb.org/v10?query=40507at4447	uncharacterized protein LOC100278071
40537at4447	Complete	HJ_1-10k_transcript_124280:86-550	231.9	122	https://www.orthodb.org/v10?query=40537at4447	uncharacterized protein LOC100843524
40917at4447	Complete	HJ_1-10k_transcript_310216:72-578	208.4	122	https://www.orthodb.org/v10?query=40917at4447	50S ribosomal protein L29, chloroplastic
40957at4447	Complete	HJ_1-10k_transcript_325916:41-280	158.6	71	https://www.orthodb.org/v10?query=40957at4447	Costars family protein
40984at4447	Complete	HJ_1-10k_transcript_269588:63-986	228.9	204	https://www.orthodb.org/v10?query=40984at4447	EF-hand domain
41399at4447	Complete	HJ_1-10k_transcript_325409:104-382	144.7	76	https://www.orthodb.org/v10?query=41399at4447	uncharacterized protein LOC100845483
41457at4447	Complete	HJ_1-10k_transcript_322886:210-593	173.5	92	https://www.orthodb.org/v10?query=41457at4447	mitochondrial intermembrane space import and assembly protein 40
41729at4447	Complete	HJ_1-10k_transcript_322363:164-475	166.5	92	https://www.orthodb.org/v10?query=41729at4447	Glutaredoxin-like protein
42014at4447	Complete	HJ_1-10k_transcript_322225:44-433	118.4	76	https://www.orthodb.org/v10?query=42014at4447	LOC100821006
42106at4447	Complete	HJ_1-10k_transcript_138793:81-1260	137.5	72	https://www.orthodb.org/v10?query=42106at4447	uncharacterized protein LOC4327025
42198at4447	Complete	HJ_1-10k_transcript_306734:89-421	98	76	https://www.orthodb.org/v10?query=42198at4447	uncharacterized protein LOC101778198
42451at4447	Complete	HJ_1-10k_transcript_294232:57-686	205.4	146	https://www.orthodb.org/v10?query=42451at4447	uncharacterized protein LOC103718000
42565at4447	Complete	HJ_1-10k_transcript_299366:48-578	177.7	106	https://www.orthodb.org/v10?query=42565at4447	uncharacterized protein LOC110019106
43007at4447	Complete	HJ_1-10k_transcript_301355:53-691	194.9	160	https://www.orthodb.org/v10?query=43007at4447	ribosomal RNA-processing protein 17
43914at4447	Complete	HJ_1-10k_transcript_320117:81-464	107.3	97	https://www.orthodb.org/v10?query=43914at4447	uncharacterized protein LOC101758152
81at4447	Duplicated	HJ_1-10k_transcript_73:87-6551	3703.7	1904	https://www.orthodb.org/v10?query=81at4447	uncharacterized protein LOC100845707
81at4447	Duplicated	HJ_1-10k_transcript_91:54-6518	3725.4	1886	https://www.orthodb.org/v10?query=81at4447	uncharacterized protein LOC100845707
104at4447	Duplicated	HJ_1-10k_transcript_1:249-8072	4312.8	2166	https://www.orthodb.org/v10?query=104at4447	dnaJ homolog subfamily C GRV2
104at4447	Duplicated	HJ_1-10k_transcript_2:250-8040	4274.1	2138	https://www.orthodb.org/v10?query=104at4447	dnaJ homolog subfamily C GRV2
119at4447	Duplicated	HJ_1-10k_transcript_173:181-6267	2536.6	1626	https://www.orthodb.org/v10?query=119at4447	E3 ubiquitin-protein ligase PRT6
119at4447	Duplicated	HJ_1-10k_transcript_177:179-6229	2524.7	1666	https://www.orthodb.org/v10?query=119at4447	E3 ubiquitin-protein ligase PRT6
128at4447	Duplicated	HJ_1-10k_transcript_2978:1-4743	2876.1	1380	https://www.orthodb.org/v10?query=128at4447	Guanine nucleotide exchange factor SPIKE 1
128at4447	Duplicated	HJ_1-10k_transcript_495:251-5800	3184.8	1566	https://www.orthodb.org/v10?query=128at4447	Guanine nucleotide exchange factor SPIKE 1
140at4447	Duplicated	HJ_1-10k_transcript_29:171-6902	2385.8	1755	https://www.orthodb.org/v10?query=140at4447	uncharacterized protein LOC109733414
140at4447	Duplicated	HJ_1-10k_transcript_40:176-6907	2384.2	1756	https://www.orthodb.org/v10?query=140at4447	uncharacterized protein LOC109733414
169at4447	Duplicated	HJ_1-10k_transcript_1386:199-5154	2614.3	1419	https://www.orthodb.org/v10?query=169at4447	Zinc finger, RING-type
169at4447	Duplicated	HJ_1-10k_transcript_1549:273-5172	2642.2	1431	https://www.orthodb.org/v10?query=169at4447	Zinc finger, RING-type
185at4447	Duplicated	HJ_1-10k_transcript_1817:4-5127	2647.4	1472	https://www.orthodb.org/v10?query=185at4447	Proteasome activator subunit 4
185at4447	Duplicated	HJ_1-10k_transcript_731:117-5549	2814.3	1556	https://www.orthodb.org/v10?query=185at4447	Proteasome activator subunit 4
190at4447	Duplicated	HJ_1-10k_transcript_2170:61-5052	2498.2	1437	https://www.orthodb.org/v10?query=190at4447	Nuclear pore complex protein NUP205
190at4447	Duplicated	HJ_1-10k_transcript_351:116-5722	2700.1	1597	https://www.orthodb.org/v10?query=190at4447	Nuclear pore complex protein NUP205
190at4447	Duplicated	HJ_1-10k_transcript_576:119-5560	2599.8	1548	https://www.orthodb.org/v10?query=190at4447	Nuclear pore complex protein NUP205
204at4447	Duplicated	HJ_1-10k_transcript_1908:2-5158	1863	1104	https://www.orthodb.org/v10?query=204at4447	DNA polymerase
204at4447	Duplicated	HJ_1-10k_transcript_231:412-6321	2073.3	1300	https://www.orthodb.org/v10?query=204at4447	DNA polymerase
204at4447	Duplicated	HJ_1-10k_transcript_277:52-6219	2176.1	1371	https://www.orthodb.org/v10?query=204at4447	DNA polymerase
251at4447	Duplicated	HJ_1-10k_transcript_534:425-5554	2422.3	1474	https://www.orthodb.org/v10?query=251at4447	Protein CHROMATIN REMODELING 5
251at4447	Duplicated	HJ_1-10k_transcript_5942:2-4009	2377.9	1207	https://www.orthodb.org/v10?query=251at4447	Protein CHROMATIN REMODELING 5
257at4447	Duplicated	HJ_1-10k_transcript_1095:375-5399	2474.5	1377	https://www.orthodb.org/v10?query=257at4447	protein MON2 homolog isoform X1
257at4447	Duplicated	HJ_1-10k_transcript_1322:302-5326	2479.8	1378	https://www.orthodb.org/v10?query=257at4447	protein MON2 homolog isoform X1
257at4447	Duplicated	HJ_1-10k_transcript_1383:174-5204	2487.3	1381	https://www.orthodb.org/v10?query=257at4447	protein MON2 homolog isoform X1
257at4447	Duplicated	HJ_1-10k_transcript_5258:31-4353	2116.1	1180	https://www.orthodb.org/v10?query=257at4447	protein MON2 homolog isoform X1
280at4447	Duplicated	HJ_1-10k_transcript_2061:167-5014	2556.6	1395	https://www.orthodb.org/v10?query=280at4447	WD40-repeat-containing domain
280at4447	Duplicated	HJ_1-10k_transcript_5664:2-4186	2182.9	1191	https://www.orthodb.org/v10?query=280at4447	WD40-repeat-containing domain
280at4447	Duplicated	HJ_1-10k_transcript_908:570-5353	2431.1	1355	https://www.orthodb.org/v10?query=280at4447	WD40-repeat-containing domain
280at4447	Duplicated	HJ_1-10k_transcript_990:598-4968	2213.4	1228	https://www.orthodb.org/v10?query=280at4447	WD40-repeat-containing domain
282at4447	Duplicated	HJ_1-10k_transcript_1961:140-5050	2577.6	1323	https://www.orthodb.org/v10?query=282at4447	Sec7, C-terminal
282at4447	Duplicated	HJ_1-10k_transcript_492:131-5521	2795	1455	https://www.orthodb.org/v10?query=282at4447	Sec7, C-terminal
296at4447	Duplicated	HJ_1-10k_transcript_5490:2-4162	2250.3	1238	https://www.orthodb.org/v10?query=296at4447	Leucine-rich repeat
296at4447	Duplicated	HJ_1-10k_transcript_968:442-5298	2397.6	1365	https://www.orthodb.org/v10?query=296at4447	Leucine-rich repeat
296at4447	Duplicated	HJ_1-10k_transcript_980:354-5210	2405.9	1365	https://www.orthodb.org/v10?query=296at4447	Leucine-rich repeat
330at4447	Duplicated	HJ_1-10k_transcript_1683:90-5058	1881.9	1230	https://www.orthodb.org/v10?query=330at4447	nuclear pore complex protein NUP160
330at4447	Duplicated	HJ_1-10k_transcript_3419:91-4589	1893.5	1230	https://www.orthodb.org/v10?query=330at4447	nuclear pore complex protein NUP160
388at4447	Duplicated	HJ_1-10k_transcript_171:222-6353	2103.1	1584	https://www.orthodb.org/v10?query=388at4447	Nuclear-pore anchor
388at4447	Duplicated	HJ_1-10k_transcript_217:187-6273	2015.1	1520	https://www.orthodb.org/v10?query=388at4447	Nuclear-pore anchor
390at4447	Duplicated	HJ_1-10k_transcript_17457:629-3550	1508	757	https://www.orthodb.org/v10?query=390at4447	Ribonuclease Z
390at4447	Duplicated	HJ_1-10k_transcript_47991:72-2783	1506	757	https://www.orthodb.org/v10?query=390at4447	Ribonuclease Z
390at4447	Duplicated	HJ_1-10k_transcript_49854:86-2797	1508.6	757	https://www.orthodb.org/v10?query=390at4447	Ribonuclease Z
425at4447	Duplicated	HJ_1-10k_transcript_1994:149-4771	2177.7	1285	https://www.orthodb.org/v10?query=425at4447	WD40-repeat-containing domain
425at4447	Duplicated	HJ_1-10k_transcript_2620:147-4766	2210.9	1283	https://www.orthodb.org/v10?query=425at4447	WD40-repeat-containing domain
437at4447	Duplicated	HJ_1-10k_transcript_10300:244-3963	2161.3	1104	https://www.orthodb.org/v10?query=437at4447	protein PIR
437at4447	Duplicated	HJ_1-10k_transcript_7764:211-4080	2266.7	1139	https://www.orthodb.org/v10?query=437at4447	protein PIR
437at4447	Duplicated	HJ_1-10k_transcript_8319:211-4059	2242	1139	https://www.orthodb.org/v10?query=437at4447	protein PIR
437at4447	Duplicated	HJ_1-10k_transcript_8329:202-4071	2291.2	1139	https://www.orthodb.org/v10?query=437at4447	protein PIR
437at4447	Duplicated	HJ_1-10k_transcript_8660:212-3493	2024.6	981	https://www.orthodb.org/v10?query=437at4447	protein PIR
437at4447	Duplicated	HJ_1-10k_transcript_9242:212-4000	2213.4	1139	https://www.orthodb.org/v10?query=437at4447	protein PIR
437at4447	Duplicated	HJ_1-10k_transcript_9916:226-3510	2019.1	981	https://www.orthodb.org/v10?query=437at4447	protein PIR
446at4447	Duplicated	HJ_1-10k_transcript_5578:416-4192	1693.3	1022	https://www.orthodb.org/v10?query=446at4447	nuclear pore complex protein NUP133
446at4447	Duplicated	HJ_1-10k_transcript_5921:291-4067	1692.5	1022	https://www.orthodb.org/v10?query=446at4447	nuclear pore complex protein NUP133
448at4447	Duplicated	HJ_1-10k_transcript_2584:1166-4408	1781.7	952	https://www.orthodb.org/v10?query=448at4447	DExH-box ATP-dependent RNA helicase DExH7 chloroplastic
448at4447	Duplicated	HJ_1-10k_transcript_9914:361-3561	1582.7	855	https://www.orthodb.org/v10?query=448at4447	DExH-box ATP-dependent RNA helicase DExH7 chloroplastic
464at4447	Duplicated	HJ_1-10k_transcript_24451:6-3239	1806.4	917	https://www.orthodb.org/v10?query=464at4447	DExH-box ATP-dependent RNA helicase DExH11
464at4447	Duplicated	HJ_1-10k_transcript_5987:132-4097	2019.9	1087	https://www.orthodb.org/v10?query=464at4447	DExH-box ATP-dependent RNA helicase DExH11
464at4447	Duplicated	HJ_1-10k_transcript_8101:27-3992	2020.3	1087	https://www.orthodb.org/v10?query=464at4447	DExH-box ATP-dependent RNA helicase DExH11
476at4447	Duplicated	HJ_1-10k_transcript_13740:248-3799	2630.5	1118	https://www.orthodb.org/v10?query=476at4447	DNA-directed RNA polymerase II subunit RPB2
476at4447	Duplicated	HJ_1-10k_transcript_15775:215-3730	2630.6	1118	https://www.orthodb.org/v10?query=476at4447	DNA-directed RNA polymerase II subunit RPB2
476at4447	Duplicated	HJ_1-10k_transcript_4602:220-3783	2630.5	1118	https://www.orthodb.org/v10?query=476at4447	DNA-directed RNA polymerase II subunit RPB2
476at4447	Duplicated	HJ_1-10k_transcript_5131:243-3806	2630.5	1118	https://www.orthodb.org/v10?query=476at4447	DNA-directed RNA polymerase II subunit RPB2
532at4447	Duplicated	HJ_1-10k_transcript_12940:1-3525	1913.3	1021	https://www.orthodb.org/v10?query=532at4447	DNA-directed RNA polymerase subunit
532at4447	Duplicated	HJ_1-10k_transcript_2255:403-4530	2092.6	1174	https://www.orthodb.org/v10?query=532at4447	DNA-directed RNA polymerase subunit
532at4447	Duplicated	HJ_1-10k_transcript_2603:353-4480	2092.4	1174	https://www.orthodb.org/v10?query=532at4447	DNA-directed RNA polymerase subunit
532at4447	Duplicated	HJ_1-10k_transcript_3102:415-4542	2092.7	1174	https://www.orthodb.org/v10?query=532at4447	DNA-directed RNA polymerase subunit
532at4447	Duplicated	HJ_1-10k_transcript_3611:401-4459	2046.7	1145	https://www.orthodb.org/v10?query=532at4447	DNA-directed RNA polymerase subunit
549at4447	Duplicated	HJ_1-10k_transcript_1787:715-5167	1580.6	1185	https://www.orthodb.org/v10?query=549at4447	SAC3 family protein B isoform X1
549at4447	Duplicated	HJ_1-10k_transcript_1940:95-5008	1585.4	1303	https://www.orthodb.org/v10?query=549at4447	SAC3 family protein B isoform X1
549at4447	Duplicated	HJ_1-10k_transcript_2532:154-4902	1592.1	1214	https://www.orthodb.org/v10?query=549at4447	SAC3 family protein B isoform X1
549at4447	Duplicated	HJ_1-10k_transcript_3150:158-4813	1583.9	1214	https://www.orthodb.org/v10?query=549at4447	SAC3 family protein B isoform X1
549at4447	Duplicated	HJ_1-10k_transcript_3273:62-4756	1596.3	1242	https://www.orthodb.org/v10?query=549at4447	SAC3 family protein B isoform X1
549at4447	Duplicated	HJ_1-10k_transcript_3758:62-4663	1590	1242	https://www.orthodb.org/v10?query=549at4447	SAC3 family protein B isoform X1
549at4447	Duplicated	HJ_1-10k_transcript_6863:106-4287	1581	1109	https://www.orthodb.org/v10?query=549at4447	SAC3 family protein B isoform X1
569at4447	Duplicated	HJ_1-10k_transcript_10832:125-3895	2266.2	1110	https://www.orthodb.org/v10?query=569at4447	5-oxoprolinase
569at4447	Duplicated	HJ_1-10k_transcript_12349:120-3848	2242.1	1103	https://www.orthodb.org/v10?query=569at4447	5-oxoprolinase
569at4447	Duplicated	HJ_1-10k_transcript_9950:122-3892	2264.4	1110	https://www.orthodb.org/v10?query=569at4447	5-oxoprolinase
582at4447	Duplicated	HJ_1-10k_transcript_2783:2-4987	2304.3	1411	https://www.orthodb.org/v10?query=582at4447	rRNA biogenesis protein RRP5
582at4447	Duplicated	HJ_1-10k_transcript_357:40-5820	2634.7	1610	https://www.orthodb.org/v10?query=582at4447	rRNA biogenesis protein RRP5
604at4447	Duplicated	HJ_1-10k_transcript_20400:4-3369	1575.1	944	https://www.orthodb.org/v10?query=604at4447	Elongator complex protein 1
604at4447	Duplicated	HJ_1-10k_transcript_25311:4-3375	1573.3	945	https://www.orthodb.org/v10?query=604at4447	Elongator complex protein 1
604at4447	Duplicated	HJ_1-10k_transcript_6517:138-4118	1808.6	1102	https://www.orthodb.org/v10?query=604at4447	Elongator complex protein 1
604at4447	Duplicated	HJ_1-10k_transcript_6585:172-4152	1806.4	1102	https://www.orthodb.org/v10?query=604at4447	Elongator complex protein 1
604at4447	Duplicated	HJ_1-10k_transcript_8215:132-4112	1799.2	1101	https://www.orthodb.org/v10?query=604at4447	Elongator complex protein 1
610at4447	Duplicated	HJ_1-10k_transcript_11279:114-3935	1863.5	1152	https://www.orthodb.org/v10?query=610at4447	Four-carbon acid sugar kinase, N-terminal domain
610at4447	Duplicated	HJ_1-10k_transcript_18212:1-3621	2027.4	1088	https://www.orthodb.org/v10?query=610at4447	Four-carbon acid sugar kinase, N-terminal domain
642at4447	Duplicated	HJ_1-10k_transcript_14322:185-3676	1576.5	1002	https://www.orthodb.org/v10?query=642at4447	tubulin-folding cofactor D
642at4447	Duplicated	HJ_1-10k_transcript_30529:240-3283	1421.3	875	https://www.orthodb.org/v10?query=642at4447	tubulin-folding cofactor D
645at4447	Duplicated	HJ_1-10k_transcript_5849:161-4162	2197.9	1076	https://www.orthodb.org/v10?query=645at4447	WD40-repeat-containing domain
645at4447	Duplicated	HJ_1-10k_transcript_7399:129-4028	2177.1	1076	https://www.orthodb.org/v10?query=645at4447	WD40-repeat-containing domain
648at4447	Duplicated	HJ_1-10k_transcript_12282:134-3652	2037.3	1019	https://www.orthodb.org/v10?query=648at4447	P-type ATPase
648at4447	Duplicated	HJ_1-10k_transcript_9101:127-3648	2052.7	1022	https://www.orthodb.org/v10?query=648at4447	P-type ATPase
650at4447	Duplicated	HJ_1-10k_transcript_16423:16-3702	1430.6	960	https://www.orthodb.org/v10?query=650at4447	Trafficking protein particle complex subunit 8
650at4447	Duplicated	HJ_1-10k_transcript_6017:382-4203	1597.5	1013	https://www.orthodb.org/v10?query=650at4447	Trafficking protein particle complex subunit 8
650at4447	Duplicated	HJ_1-10k_transcript_6049:289-4370	1399.2	937	https://www.orthodb.org/v10?query=650at4447	Trafficking protein particle complex subunit 8
650at4447	Duplicated	HJ_1-10k_transcript_6768:254-4084	1597.3	1014	https://www.orthodb.org/v10?query=650at4447	Trafficking protein particle complex subunit 8
650at4447	Duplicated	HJ_1-10k_transcript_7087:234-4064	1590.2	1014	https://www.orthodb.org/v10?query=650at4447	Trafficking protein particle complex subunit 8
655at4447	Duplicated	HJ_1-10k_transcript_10459:573-3908	1701.6	965	https://www.orthodb.org/v10?query=655at4447	Beta-galactosidase
655at4447	Duplicated	HJ_1-10k_transcript_12298:216-3551	1695.5	965	https://www.orthodb.org/v10?query=655at4447	Beta-galactosidase
655at4447	Duplicated	HJ_1-10k_transcript_28416:0-3143	1629.3	922	https://www.orthodb.org/v10?query=655at4447	Beta-galactosidase
656at4447	Duplicated	HJ_1-10k_transcript_15218:135-3836	1874.2	1040	https://www.orthodb.org/v10?query=656at4447	transcription initiation factor TFIID subunit 2
656at4447	Duplicated	HJ_1-10k_transcript_4572:136-4143	1890.9	1088	https://www.orthodb.org/v10?query=656at4447	transcription initiation factor TFIID subunit 2
656at4447	Duplicated	HJ_1-10k_transcript_6729:132-4146	1792.4	1062	https://www.orthodb.org/v10?query=656at4447	transcription initiation factor TFIID subunit 2
691at4447	Duplicated	HJ_1-10k_transcript_19659:159-3536	1647.1	922	https://www.orthodb.org/v10?query=691at4447	uncharacterized protein LOC101752776
691at4447	Duplicated	HJ_1-10k_transcript_22583:160-3501	1642.2	921	https://www.orthodb.org/v10?query=691at4447	uncharacterized protein LOC101752776
691at4447	Duplicated	HJ_1-10k_transcript_8015:160-3795	1706.2	990	https://www.orthodb.org/v10?query=691at4447	uncharacterized protein LOC101752776
691at4447	Duplicated	HJ_1-10k_transcript_9483:159-3794	1706.2	990	https://www.orthodb.org/v10?query=691at4447	uncharacterized protein LOC101752776
700at4447	Duplicated	HJ_1-10k_transcript_16519:102-3473	1720	959	https://www.orthodb.org/v10?query=700at4447	Phytochrome
700at4447	Duplicated	HJ_1-10k_transcript_4410:1034-4405	1719.5	959	https://www.orthodb.org/v10?query=700at4447	Phytochrome
700at4447	Duplicated	HJ_1-10k_transcript_4993:930-4301	1721.4	959	https://www.orthodb.org/v10?query=700at4447	Phytochrome
700at4447	Duplicated	HJ_1-10k_transcript_5098:958-4329	1718.8	959	https://www.orthodb.org/v10?query=700at4447	Phytochrome
704at4447	Duplicated	HJ_1-10k_transcript_11506:69-3842	2025.8	999	https://www.orthodb.org/v10?query=704at4447	stromal processing peptidase, chloroplastic
704at4447	Duplicated	HJ_1-10k_transcript_12105:119-3811	2022.1	997	https://www.orthodb.org/v10?query=704at4447	stromal processing peptidase, chloroplastic
704at4447	Duplicated	HJ_1-10k_transcript_12437:1-3639	2020.3	999	https://www.orthodb.org/v10?query=704at4447	stromal processing peptidase, chloroplastic
730at4447	Duplicated	HJ_1-10k_transcript_11146:57-3686	1811.3	1025	https://www.orthodb.org/v10?query=730at4447	trafficking protein particle complex II-specific subunit 120 homolog
730at4447	Duplicated	HJ_1-10k_transcript_15276:66-3659	1824.2	1018	https://www.orthodb.org/v10?query=730at4447	trafficking protein particle complex II-specific subunit 120 homolog
733at4447	Duplicated	HJ_1-10k_transcript_10796:598-3840	2089.4	1000	https://www.orthodb.org/v10?query=733at4447	carbamoyl-phosphate synthase large chain, chloroplastic
733at4447	Duplicated	HJ_1-10k_transcript_13842:446-3688	2085.8	1000	https://www.orthodb.org/v10?query=733at4447	carbamoyl-phosphate synthase large chain, chloroplastic
733at4447	Duplicated	HJ_1-10k_transcript_16160:381-3587	2061.6	1000	https://www.orthodb.org/v10?query=733at4447	carbamoyl-phosphate synthase large chain, chloroplastic
745at4447	Duplicated	HJ_1-10k_transcript_23844:50-3124	1179.5	771	https://www.orthodb.org/v10?query=745at4447	uncharacterized protein LOC102700851
745at4447	Duplicated	HJ_1-10k_transcript_2688:3-4949	1303.6	948	https://www.orthodb.org/v10?query=745at4447	uncharacterized protein LOC102700851
745at4447	Duplicated	HJ_1-10k_transcript_548:98-5503	1351.3	1024	https://www.orthodb.org/v10?query=745at4447	uncharacterized protein LOC102700851
745at4447	Duplicated	HJ_1-10k_transcript_9467:1-3783	1290.1	862	https://www.orthodb.org/v10?query=745at4447	uncharacterized protein LOC102700851
752at4447	Duplicated	HJ_1-10k_transcript_11328:146-3736	1648	938	https://www.orthodb.org/v10?query=752at4447	Transposon Ty3-G Gag-Pol polyprotein
752at4447	Duplicated	HJ_1-10k_transcript_24496:3-3134	1585.3	855	https://www.orthodb.org/v10?query=752at4447	Transposon Ty3-G Gag-Pol polyprotein
752at4447	Duplicated	HJ_1-10k_transcript_9006:98-3739	1764.6	974	https://www.orthodb.org/v10?query=752at4447	Transposon Ty3-G Gag-Pol polyprotein
771at4447	Duplicated	HJ_1-10k_transcript_8483:148-3639	1688.8	1014	https://www.orthodb.org/v10?query=771at4447	exportin-4 isoform X1
771at4447	Duplicated	HJ_1-10k_transcript_9079:149-3640	1693.7	1014	https://www.orthodb.org/v10?query=771at4447	exportin-4 isoform X1
787at4447	Duplicated	HJ_1-10k_transcript_371:59-6010	2006	1522	https://www.orthodb.org/v10?query=787at4447	uncharacterized protein LOC102721481
787at4447	Duplicated	HJ_1-10k_transcript_402:62-5992	1985.1	1521	https://www.orthodb.org/v10?query=787at4447	uncharacterized protein LOC102721481
798at4447	Duplicated	HJ_1-10k_transcript_22548:14-3304	2093.5	967	https://www.orthodb.org/v10?query=798at4447	Pre-mRNA-splicing factor ATP-dependent RNA helicase DEAH7
798at4447	Duplicated	HJ_1-10k_transcript_24481:1-3549	2017.5	1002	https://www.orthodb.org/v10?query=798at4447	Pre-mRNA-splicing factor ATP-dependent RNA helicase DEAH7
798at4447	Duplicated	HJ_1-10k_transcript_7318:414-3995	1884.9	967	https://www.orthodb.org/v10?query=798at4447	Pre-mRNA-splicing factor ATP-dependent RNA helicase DEAH7
828at4447	Duplicated	HJ_1-10k_transcript_5852:450-3620	1344.3	866	https://www.orthodb.org/v10?query=828at4447	trafficking protein particle complex subunit 11
828at4447	Duplicated	HJ_1-10k_transcript_9578:116-3664	1577.3	981	https://www.orthodb.org/v10?query=828at4447	trafficking protein particle complex subunit 11
830at4447	Duplicated	HJ_1-10k_transcript_10986:259-3906	1734.3	937	https://www.orthodb.org/v10?query=830at4447	DExH-box ATP-dependent RNA helicase DExH6
830at4447	Duplicated	HJ_1-10k_transcript_11106:225-3869	1731.2	937	https://www.orthodb.org/v10?query=830at4447	DExH-box ATP-dependent RNA helicase DExH6
830at4447	Duplicated	HJ_1-10k_transcript_11408:210-3869	1725.5	937	https://www.orthodb.org/v10?query=830at4447	DExH-box ATP-dependent RNA helicase DExH6
830at4447	Duplicated	HJ_1-10k_transcript_39565:3-3062	1581	809	https://www.orthodb.org/v10?query=830at4447	DExH-box ATP-dependent RNA helicase DExH6
842at4447	Duplicated	HJ_1-10k_transcript_3534:381-3938	1680.5	1050	https://www.orthodb.org/v10?query=842at4447	Phosphatidylinositol 4-kinase beta 1
842at4447	Duplicated	HJ_1-10k_transcript_4599:313-3651	1453	983	https://www.orthodb.org/v10?query=842at4447	Phosphatidylinositol 4-kinase beta 1
849at4447	Duplicated	HJ_1-10k_transcript_19462:78-3404	1438.5	938	https://www.orthodb.org/v10?query=849at4447	RNA-dependent RNA polymerase
849at4447	Duplicated	HJ_1-10k_transcript_21806:42-3482	1436.1	938	https://www.orthodb.org/v10?query=849at4447	RNA-dependent RNA polymerase
854at4447	Duplicated	HJ_1-10k_transcript_17588:3-3476	1692.8	935	https://www.orthodb.org/v10?query=854at4447	F-box protein
854at4447	Duplicated	HJ_1-10k_transcript_1807:217-4149	1765.2	980	https://www.orthodb.org/v10?query=854at4447	F-box protein
854at4447	Duplicated	HJ_1-10k_transcript_5240:175-4245	1806.2	1015	https://www.orthodb.org/v10?query=854at4447	F-box protein
860at4447	Duplicated	HJ_1-10k_transcript_23043:1-2495	1098.3	751	https://www.orthodb.org/v10?query=860at4447	Pentatricopeptide repeat-containing protein
860at4447	Duplicated	HJ_1-10k_transcript_34885:443-3268	1231.4	844	https://www.orthodb.org/v10?query=860at4447	Pentatricopeptide repeat-containing protein
867at4447	Duplicated	HJ_1-10k_transcript_3950:240-4382	1580	917	https://www.orthodb.org/v10?query=867at4447	Putative serine/threonine-protein kinase GCN2
867at4447	Duplicated	HJ_1-10k_transcript_4864:215-4242	1580.3	917	https://www.orthodb.org/v10?query=867at4447	Putative serine/threonine-protein kinase GCN2
867at4447	Duplicated	HJ_1-10k_transcript_5056:214-3978	1587.7	917	https://www.orthodb.org/v10?query=867at4447	Putative serine/threonine-protein kinase GCN2
870at4447	Duplicated	HJ_1-10k_transcript_10739:91-3503	1337.4	869	https://www.orthodb.org/v10?query=870at4447	tetratricopeptide repeat protein SKI3 isoform X1
870at4447	Duplicated	HJ_1-10k_transcript_4922:437-4230	1549.2	980	https://www.orthodb.org/v10?query=870at4447	tetratricopeptide repeat protein SKI3 isoform X1
870at4447	Duplicated	HJ_1-10k_transcript_7801:487-4008	1550.8	980	https://www.orthodb.org/v10?query=870at4447	tetratricopeptide repeat protein SKI3 isoform X1
874at4447	Duplicated	HJ_1-10k_transcript_11779:122-3592	1721.3	979	https://www.orthodb.org/v10?query=874at4447	DNA-directed RNA polymerase I subunit 2
874at4447	Duplicated	HJ_1-10k_transcript_30447:2-2959	1571.8	853	https://www.orthodb.org/v10?query=874at4447	DNA-directed RNA polymerase I subunit 2
879at4447	Duplicated	HJ_1-10k_transcript_15490:195-3467	1399	949	https://www.orthodb.org/v10?query=879at4447	Leucine-rich repeat
879at4447	Duplicated	HJ_1-10k_transcript_18474:132-3451	1366.9	856	https://www.orthodb.org/v10?query=879at4447	Leucine-rich repeat
912at4447	Duplicated	HJ_1-10k_transcript_33776:1-2870	1622.6	849	https://www.orthodb.org/v10?query=912at4447	DNA-directed RNA polymerase III subunit 2
912at4447	Duplicated	HJ_1-10k_transcript_8199:413-3826	1884.2	975	https://www.orthodb.org/v10?query=912at4447	DNA-directed RNA polymerase III subunit 2
912at4447	Duplicated	HJ_1-10k_transcript_8830:357-3770	1884.6	976	https://www.orthodb.org/v10?query=912at4447	DNA-directed RNA polymerase III subunit 2
917at4447	Duplicated	HJ_1-10k_transcript_24551:132-3502	1310.8	938	https://www.orthodb.org/v10?query=917at4447	protein PRD1
917at4447	Duplicated	HJ_1-10k_transcript_43266:6-3029	1336	870	https://www.orthodb.org/v10?query=917at4447	protein PRD1
[truncated: 7,825 more rows]

## Sheet: Table S6
Table S6. BUSCO results of consensus isoforms.
[truncated: 20,368 more rows]

[truncated: 5 more sheets: Table S7, Table S8, Table S9, Table S10, Table S11]
